# Supplementary material for: Dataset of macrobenthic species in urban coastal reef environments in Brazilian northeast
Source: Data Brief. 2020 Jun 2;31:105773. doi: 10.1016/j.dib.2020.105773 (PMC7289742; doi:10.1016/j.dib.2020.105773)
Supplement: Supplementary file 1 [file mmc1.xlsx]

## Sheet: Plan1
Station	Month	Site	Acanthophora spicifera	Amphiroa fragilissima	Bryopsis pennata	Bryothamnion/Osmundaria	Caulerpa prolifera	Caulerpa racemosa	Caulerpa sertularioides	Caulerpa sp.	Chondracanthus acicularis	Dictyota/Dictyopteris/Canistrocarpus	Gelidiella acerosa	Gelidium capense	Gelidium crinale	Gelidium sp.	Gracilaria sp1	Gracilaria sp2	Gracilaria sp3	Halimeda opuntia	Hypnea	Laurencia	Lobophora variegata	Padina	Palythoa caribaeorum	Penicillus capitatus	Protopalythoa variabilis	Sargassum sp.	Sargassum vulgare	Ulva lactuca	Vidalia obtusiloba	Zoanthus sociatus	Substrate (Sand, rock and pools of water)
Dry	December	Areia Vermelha	0	0	0	0	0	0	0	0	0	0	0	0	0	0	1.001	0	0	0	0	0	0	0	27.027	0	0	0	0	0	0	0	1.97197
Dry	December	Areia Vermelha	0	0	0	2.002	0	0	0	0	0	4.004	18.018	0	0	0	0	0	0	0	0	0	0	0	0	0	0	0	0	0	0	1.001	4.97497
Dry	December	Areia Vermelha	0	3.003	0	0	0	0	0	0	3.003	3.003	13.013	0	3.003	0	0	0	0	0	0	0	0	0	0	0	0	0	0	0	0	2.002	2.97297
Dry	December	Areia Vermelha	1.001	0	0	0	0	28.028	0	0	0	0	0	0	0	0	0	0	0	0	0	0	0	0	0	0	0	0	0	0	0	0	0.970971
Dry	December	Areia Vermelha	6.00601	0	0	0	0	16.016	0	0	0	0	3.003	0	0	0	0	0	0	2.002	2.002	0	0	0	0	0	0	0	0	0	0	1.001	-0.03003
Dry	December	Areia Vermelha	3.003	2.002	0	0	0	0	0	0	0	0	0	0	7.00701	0	0	0	0	18.018	0	0	0	0	0	0	0	0	0	0	0	0	-0.03003
Dry	December	Areia Vermelha	0	0	0	0	0	0	0	0	0	0	0	0	0	0	0	0	0	0	0	0	0	0	30.03	0	0	0	0	0	0	0	-0.03003
Dry	December	Areia Vermelha	2.002	0	0	0	0	1.001	0	0	1.001	3.003	6.00601	0	2.002	0	0	0	0	4.004	1.001	0	0	0	0	0	0	0	0	0	0	3.003	6.97698
Dry	December	Areia Vermelha	4.004	2.002	0	0	0	0	0	0	1.001	2.002	13.013	0	1.001	0	0	0	0	0	0	0	0	0	0	0	0	0	0	0	0	0	6.97698
Dry	December	Areia Vermelha	4.004	3.003	0	0	0	0	0	0	2.002	5.00501	10.01	0	3.003	0	0	0	0	0	0	0	0	0	0	0	0	0	0	0	0	0	2.97297
Dry	December	Areia Vermelha	3.003	0	4.004	1.001	0	0	0	0	1.001	6.00601	7.00701	0	0	0	0	0	0	2.002	0	0	0	0	0	0	0	0	0	0	0	0	5.97598
Dry	December	Areia Vermelha	0	0	0	0	0	0	0	0	0	0	0	0	0	0	0	0	0	4.004	0	0	0	0	26.026	0	0	0	0	0	0	0	-0.03003
Dry	December	Areia Vermelha	2.002	1.001	0	0	0	0	0	0	0	2.002	12.012	0	4.004	0	0	0	0	0	0	0	0	0	0	0	0	0	0	0	0	3.003	5.97598
Dry	December	Areia Vermelha	5.00501	0	0	1.001	0	6.00601	0	0	1.001	0	11.011	0	1.001	0	0	0	0	0	1.001	0	0	0	0	0	0	0	0	0	0	2.002	1.97197
Dry	December	Areia Vermelha	0	1.001	0	0	0	15.015	0	0	0	3.003	0	0	0	0	0	0	0	0	1.001	0	0	0	0	0	0	0	0	0	0	4.004	5.97598
Dry	December	Areia Vermelha	2.002	4.004	0	1.001	0	0	0	0	1.001	1.001	11.011	0	1.001	0	0	0	0	2.002	0	0	0	0	0	0	0	0	0	0	0	2.002	4.97497
Dry	December	Areia Vermelha	8.00801	1.001	1.001	1.001	0	0	0	0	0	2.002	3.003	0	1.001	0	0	0	0	6.00601	0	0	0	0	0	0	0	0	2.002	0	0	2.002	2.97297
Dry	December	Areia Vermelha	1.001	0	0	0	0	0	0	0	0	3.003	15.015	0	2.002	0	0	0	0	4.004	0	0	0	0	0	0	0	0	0	0	0	2.002	2.97297
Dry	December	Areia Vermelha	3.003	1.001	0	0	0	0	0	0	3.003	1.001	15.015	0	2.002	0	0	0	0	0	0	0	0	0	0	0	0	0	0	0	0	3.003	1.97197
Dry	December	Areia Vermelha	0	3.003	0	0	0	0	0	0	2.002	6.00601	12.012	0	0	0	0	0	0	1.001	0	0	0	0	0	0	0	0	0	0	0	1.001	4.97497
Dry	December	Areia Vermelha	0	3.003	0	2.002	0	0	0	0	0	2.002	12.012	0	1.001	0	0	0	0	2.002	0	0	0	0	0	0	0	0	0	0	0	2.002	5.97598
Dry	December	Areia Vermelha	0	4.004	0	2.002	0	0	0	0	1.001	1.001	13.013	0	2.002	0	0	0	0	0	0	0	0	0	0	0	0	0	0	0	0	2.002	4.97497
Dry	December	Areia Vermelha	0	3.003	0	1.001	0	0	0	0	1.001	0	7.00701	0	5.00501	0	0	0	0	2.002	0	0	0	0	0	0	0	0	2.002	0	0	3.003	5.97598
Dry	December	Areia Vermelha	12.012	2.002	0	0	0	0	0	0	2.002	0	8.00801	0	2.002	0	0	0	0	0	0	0	0	0	0	0	0	0	1.001	0	0	2.002	0.970971
Dry	December	Areia Vermelha	9.00901	1.001	0	0	0	0	0	0	0	0	5.00501	0	0	0	0	0	0	10.01	0	0	0	0	0	0	0	0	0	0	0	3.003	1.97197
Dry	December	Areia Vermelha	1.001	3.003	6.00601	0	0	0	0	0	0	1.001	11.011	0	0	0	0	0	0	0	0	0	0	0	0	0	0	0	2.002	0	0	1.001	4.97497
Dry	December	Areia Vermelha	4.004	3.003	0	0	0	0	0	0	3.003	1.001	12.012	0	0	0	0	0	0	3.003	0	0	0	0	0	0	0	0	0	0	0	1.001	2.97297
Dry	December	Areia Vermelha	5.00501	1.001	0	0	0	0	0	0	0	0	10.01	0	2.002	0	0	0	0	8.00801	0	0	0	0	0	0	0	0	0	0	0	0	3.97397
Dry	December	Areia Vermelha	9.00901	1.001	0	0	0	0	0	0	0	1.001	13.013	0	0	0	0	0	0	0	0	1.001	0	0	0	0	0	0	0	0	0	3.003	1.97197
Dry	December	Areia Vermelha	9.00901	3.003	0	0	0	0	0	0	0	1.001	0	0	0	0	0	0	0	13.013	0	0	0	0	0	0	0	0	0	0	0	1.001	2.97297
Dry	December	Areia Vermelha	10.01	0	0	0	0	0	0	0	4.004	0	13.013	0	0	0	0	0	0	0	0	0	0	0	0	0	0	0	0	0	0	0	2.97297
Dry	December	Areia Vermelha	6.00601	1.001	0	0	0	0	0	0	1.001	0	5.00501	0	0	0	0	0	0	13.013	0	0	0	0	0	0	0	0	0	0	0	0	3.97397
Dry	December	Areia Vermelha	19.019	2.002	0	0	0	0	0	0	1.001	0	4.004	0	0	0	1.001	0	0	0	0	0	0	0	0	0	0	0	0	0	0	1.001	1.97197
Dry	December	Areia Vermelha	15.015	2.002	0	0	0	0	0	0	1.001	0	2.002	0	1.001	0	0	0	0	3.003	0	0	0	0	0	0	0	0	0	0	0	1.001	4.97497
Dry	December	Areia Vermelha	9.00901	3.003	0	0	0	0	0	0	1.001	0	5.00501	0	1.001	0	0	0	0	0	0	1.001	0	0	0	0	0	0	1.001	0	0	1.001	7.97798
Dry	December	Areia Vermelha	13.013	2.002	0	0	0	0	0	0	2.002	0	3.003	0	1.001	0	0	0	0	0	0	1.001	0	0	0	0	0	0	0	0	0	4.004	3.97397
Dry	December	Areia Vermelha	12.012	2.002	0	0	0	0	0	0	3.003	1.001	7.00701	0	0	0	0	0	0	0	0	0	0	0	0	0	0	0	0	0	0	0	4.97497
Dry	December	Areia Vermelha	5.00501	0	0	0	0	0	0	0	2.002	0	11.011	0	0	0	0	0	0	0	0	3.003	0	0	0	0	0	0	0	0	0	1.001	7.97798
Dry	December	Areia Vermelha	5.00501	1.001	0	0	0	0	0	0	0	2.002	13.013	1.001	1.001	1.001	0	0	0	0	0	1.001	0	0	0	0	0	0	0	0	0	0	4.97497
Dry	December	Areia Vermelha	3.003	1.001	0	0	0	0	0	0	0	0	8.00801	1.001	0	0	3.003	0	0	5.00501	0	1.001	0	0	0	0	0	0	1.001	0	0	3.003	3.97397
Dry	December	Areia Vermelha	11.011	3.003	0	1.001	0	0	0	0	0	1.001	4.004	0	0	4.004	3.003	0	0	0	0	0	0	0	0	0	0	0	0	0	0	0	2.97297
Dry	December	Areia Vermelha	3.003	2.002	0	0	0	0	0	0	1.001	0	4.004	0	0	2.002	0	0	0	2.002	0	3.003	0	0	0	0	0	0	0	0	1.001	6.00601	5.97598
Dry	December	Areia Vermelha	5.00501	1.001	0	0	0	0	0	0	1.001	0	7.00701	0	0	3.003	0	0	0	1.001	0	0	0	0	0	0	0	0	0	0	0	6.00601	5.97598
Dry	December	Areia Vermelha	0	0	0	0	0	0	0	0	0	0	0	0	0	0	0	0	0	0	0	0	0	0	28.028	0	0	0	0	0	0	0	1.97197
Dry	December	Areia Vermelha	5.00501	1.001	0	0	0	0	0	0	1.001	0	9.00901	0	0	2.002	0	0	0	0	0	1.001	0	0	0	0	0	0	0	0	1.001	4.004	5.97598
Dry	December	Areia Vermelha	0	0	0	0	0	0	0	0	0	0	0	0	0	0	0	0	0	0	0	0	0	0	30.03	0	0	0	0	0	0	0	-0.03003
Dry	December	Areia Vermelha	7.00701	3.003	0	0	0	0	0	0	2.002	0	12.012	0	0	0	0	0	0	1.001	0	0	0	0	0	0	0	0	0	0	0	2.002	2.97297
Dry	December	Areia Vermelha	4.70683	1.46955	0.234277	0.255575	0	1.40566	0	0	0.894512	1.10749	7.39037	0.0425958	0.915809	0.255575	0.170383	0	0	2.25758	0.106489	0.255575	0	0	3.003	0	0	0	0.191681	0	0.0425958	1.55475	3.7397
Dry	December	Areia Vermelha	4.80698	1.50082	0.239261	0.261012	0	1.43557	0	0	0.913544	1.13105	7.54761	0.0435021	0.935295	0.261012	0.15271	0	0	2.30561	0.108755	0.261012	0	0	2.49185	0	0	0	0.195759	0	0.0435021	1.58783	3.77731
Dry	December	Areia Vermelha	4.90926	1.53275	0.244352	0.22397	0	1.46611	0	0	0.932981	1.06993	7.32484	0.0444277	0.955195	0.266566	0.15596	0	0	2.35467	0.111069	0.266566	0	0	2.54487	0	0	0	0.199924	0	0.0444277	1.60031	3.75183
Dry	January	Areia Vermelha	16.016	0	0	0	0	0	0	0	1.001	2.002	5.00501	0	0	0	2.002	0	0	1.001	0	1.001	0	0	0	0	0	0	0	0	0	0	1.97197
Dry	January	Areia Vermelha	6.00601	2.002	0	0	0	0	0	0	0	0	7.00701	0	2.002	0	0	0	0	1.001	0	2.002	0	0	0	0	0	0	0	0	1.001	1.001	7.97798
Dry	January	Areia Vermelha	2.002	1.001	0	0	0	0	0	0	1.001	0	9.00901	0	1.001	0	0	0	0	13.013	0	1.001	0	0	0	0	0	0	0	0	0	0	1.97197
Dry	January	Areia Vermelha	10.01	1.001	0	0	0	0	0	0	2.002	0	10.01	0	2.002	1.001	0	0	0	1.001	0	0	0	0	0	0	0	0	0	0	0	0	2.97297
Dry	January	Areia Vermelha	11.011	1.001	0	0	0	0	0	0	0	0	6.00601	0	0	2.002	0	0	0	2.002	0	0	0	0	0	0	0	0	0	0	2.002	3.003	2.97297
Dry	January	Areia Vermelha	4.004	0	0	0	0	0	0	0	1.001	1.001	7.00701	0	0	1.001	2.002	0	0	0	0	0	0	0	1.001	0	0	0	0	0	0	2.002	10.981
Dry	January	Areia Vermelha	5.00501	3.003	0	0	0	0	0	0	2.002	1.001	7.00701	0	0	1.001	0	0	0	7.00701	0	0	0	0	0	0	0	0	0	0	0	1.001	2.97297
Dry	January	Areia Vermelha	7.00701	3.003	0	0	0	0	0	0	1.001	0	9.00901	0	0	1.001	1.001	0	0	0	0	0	0	0	0	0	0	0	0	0	0	3.003	4.97497
Dry	January	Areia Vermelha	5.00501	1.001	0	0	0	0	0	0	0	0	2.002	0	0	3.003	0	0	0	13.013	0	0	0	0	0	0	0	0	0	0	0	0	5.97598
Dry	January	Areia Vermelha	13.013	0	0	0	0	0	0	0	2.002	0	9.00901	0	1.001	1.001	0	0	0	0	0	0	0	0	0	0	0	0	0	0	0	2.002	1.97197
Dry	January	Areia Vermelha	12.012	0	0	0	0	0	0	0	0	1.001	3.003	0	0	1.001	2.002	0	0	7.00701	0	1.001	0	0	0	0	0	0	0	0	0	0	2.97297
Dry	January	Areia Vermelha	7.00701	1.001	0	0	0	0	0	0	2.002	0	7.00701	0	0	1.001	0	0	0	1.001	0	1.001	0	0	0	0	0	0	0	1.001	0	0	8.97898
Dry	January	Areia Vermelha	0	0	0	0	0	0	0	0	0	0	0	0	0	0	0	0	0	0	0	0	0	0	29.029	0	0	0	0	0	0	0	0.970971
Dry	January	Areia Vermelha	6.00601	1.001	0	0	0	0	0	0	2.002	1.001	17.017	0	0	0	0	0	0	0	0	0	0	0	0	0	0	0	0	0	0	1.001	1.97197
Dry	January	Areia Vermelha	2.002	5.00501	0	0	0	0	0	0	1.001	2.002	8.00801	0	2.002	2.002	1.001	0	0	0	0	1.001	0	0	0	0	0	0	0	0	0	0	5.97598
Dry	January	Areia Vermelha	7.00701	4.004	0	0	0	0	0	0	1.001	0	4.004	0	1.001	0	0	0	0	1.001	0	1.001	0	0	0	0	0	0	0	0	2.002	3.003	5.97598
Dry	January	Areia Vermelha	5.00501	2.002	0	0	0	0	0	0	1.001	0	14.014	0	0	1.001	0	0	0	1.001	0	1.001	0	0	0	0	0	0	0	0	0	1.001	3.97397
Dry	January	Areia Vermelha	0	0	0	0	0	0	0	0	0	1.001	9.00901	0	0	2.002	2.002	0	0	1.001	0	0	0	0	0	0	0	0	0	0	0	5.00501	9.97998
Dry	January	Areia Vermelha	4.004	1.001	0	0	0	0	0	0	0	1.001	4.004	1.001	0	1.001	4.004	0	0	5.00501	0	0	0	0	0	0	0	0	0	0	0	0	8.97898
Dry	January	Areia Vermelha	1.001	0	0	0	0	0	0	0	0	0	1.001	0	0	0	0	0	0	0	0	0	0	0	27.027	0	0	0	0	0	0	0	0.970971
Dry	January	Areia Vermelha	2.002	0	0	0	0	0	0	0	0	0	12.012	0	0	0	1.001	0	0	2.002	0	1.001	0	0	0	0	0	0	0	0	1.001	4.004	6.97698
Dry	January	Areia Vermelha	2.002	1.001	0	0	0	0	0	0	1.001	1.001	14.014	0	0	2.002	0	0	0	0	0	3.003	0	0	0	0	0	0	0	0	0	1.001	4.97497
Dry	January	Areia Vermelha	2.002	0	0	0	0	0	0	0	0	1.001	11.011	0	2.002	1.001	0	0	0	0	0	2.002	0	0	0	0	0	0	0	0	0	3.003	7.97798
Dry	January	Areia Vermelha	13.013	0	0	0	0	0	0	0	2.002	0	8.00801	0	0	2.002	0	0	0	1.001	0	1.001	0	0	0	0	0	0	0	0	0	2.002	0.970971
Dry	January	Areia Vermelha	4.004	5.00501	0	0	0	0	0	0	2.002	1.001	5.00501	1.001	1.001	3.003	1.001	0	0	0	0	1.001	0	0	0	0	0	0	0	0	1.001	1.001	3.97397
Dry	January	Areia Vermelha	15.015	1.001	0	0	0	0	0	0	1.001	0	3.003	0	0	0	0	0	0	4.004	0	1.001	0	0	0	0	0	0	0	0	0	1.001	3.97397
Dry	January	Areia Vermelha	7.00701	0	0	0	0	2.002	0	0	0	0	6.00601	0	5.00501	1.001	0	0	0	0	0	1.001	0	0	0	0	0	0	0	0	0	0	7.97798
Dry	January	Areia Vermelha	4.004	1.001	0	0	0	0	0	0	0	0	9.00901	0	2.002	2.002	0	0	0	0	0	0	0	0	0	0	0	0	0	0	0	2.002	9.97998
Dry	January	Areia Vermelha	0	4.004	0	0	0	0	0	0	3.003	0	7.00701	0	4.004	2.002	1.001	0	0	0	0	0	0	0	0	0	0	0	0	0	0	0	8.97898
Dry	January	Areia Vermelha	2.002	1.001	0	0	0	0	0	0	0	0	7.00701	0	2.002	2.002	0	0	0	0	0	0	0	0	0	0	0	0	0	0	0	0	15.986
Dry	January	Areia Vermelha	0	1.001	0	0	0	0	0	0	0	0	11.011	0	3.003	3.003	0	0	0	0	0	0	0	0	0	0	0	0	0	0	0	0	11.982
Dry	January	Areia Vermelha	2.002	0	0	0	0	0	0	0	0	0	10.01	0	3.003	2.002	0	0	0	0	0	0	0	0	0	0	0	0	0	0	0	4.004	8.97898
Dry	January	Areia Vermelha	0	0	0	0	0	0	0	0	0	0	7.00701	0	5.00501	3.003	0	0	0	0	0	0	0	0	0	0	0	0	0	0	0	2.002	12.983
Dry	January	Areia Vermelha	2.002	0	0	0	0	0	0	0	0	0	13.013	0	3.003	1.001	0	0	0	0	0	1.001	0	0	0	0	0	0	0	0	0	0	9.97998
Dry	January	Areia Vermelha	10.01	0	0	0	0	0	0	0	1.001	0	6.00601	0	1.001	2.002	0	0	0	1.001	0	0	0	0	0	0	0	0	0	0	0	1.001	7.97798
Dry	January	Areia Vermelha	0	0	0	0	0	0	0	0	1.001	0	11.011	0	2.002	1.001	0	0	0	0	0	0	0	0	0	0	0	0	0	0	0	1.001	13.984
Dry	January	Areia Vermelha	0	0	0	0	0	0	0	0	0	0	0	0	0	0	0	0	0	0	0	0	0	0	29.029	0	0	0	0	0	0	0	0.970971
Dry	January	Areia Vermelha	3.003	1.001	0	0	0	0	0	0	0	0	16.016	0	1.001	0	0	0	0	0	0	0	0	0	0	0	0	0	0	0	0	2.002	6.97698
Dry	January	Areia Vermelha	4.004	0	0	0	0	0	0	0	0	0	0	0	5.00501	0	0	0	0	15.015	0	0	0	0	0	0	0	0	0	0	0	0	5.97598
Dry	January	Areia Vermelha	5.00501	0	0	0	0	0	0	0	1.001	0	12.012	0	4.004	2.002	0	0	0	0	0	1.001	0	0	0	0	0	0	0	0	0	0	4.97497
Dry	January	Areia Vermelha	3.003	0	0	0	0	0	0	0	0	0	2.002	0	5.00501	0	0	0	0	17.017	0	0	0	0	0	0	0	0	0	0	0	0	2.97297
Dry	January	Areia Vermelha	0	1.001	0	0	0	0	0	0	0	0	14.014	0	2.002	1.001	0	0	0	1.001	0	0	0	0	0	0	0	0	0	0	0	0	10.981
Dry	January	Areia Vermelha	1.001	0	0	0	0	0	0	0	1.001	0	11.011	0	7.00701	0	0	0	0	0	0	0	0	0	0	0	0	0	0	0	0	0	9.97998
Dry	January	Areia Vermelha	8.00801	0	0	0	0	0	0	0	0	0	9.00901	1.001	1.001	2.002	0	0	0	3.003	0	0	0	0	0	0	0	0	0	0	0	0	5.97598
Dry	January	Areia Vermelha	0	0	0	0	0	0	0	0	0	0	0	0	0	0	0	0	0	0	0	0	0	0	30.03	0	0	0	0	0	0	0	-0.03003
Dry	January	Areia Vermelha	1.001	2.002	0	0	0	0	0	0	0	0	7.00701	0	3.003	2.002	0	0	0	2.002	0	1.001	0	0	0	0	0	0	0	0	0	0	11.982
Dry	January	Areia Vermelha	2.002	2.002	0	0	0	0	0	0	2.002	0	8.00801	1.001	1.001	0	0	0	0	0	0	1.001	0	0	0	0	0	0	0	0	0	0	12.983
Dry	January	Areia Vermelha	4.57905	0.979703	0	0	0	0.0425958	0	0	0.681533	0.276873	7.60335	0.0851916	1.51215	1.10749	0.362064	0	0	2.12979	0	0.489852	0	0	2.47056	0	0	0	0	0.0212979	0.149085	0.979703	6.52972
Dry	January	Areia Vermelha	4.33571	1.00055	0	0	0	0.0435021	0	0	0.674735	0.240168	7.65863	0.0870042	1.54432	1.13105	0.327172	0	0	2.15381	0	0.478976	0	0	2.52312	0	0	0	0	0.021751	0.152257	1.00055	6.62669
Dry	January	Areia Vermelha	4.30017	0.97924	0	0	0	0.0444277	0	0	0.689091	0.245278	7.6725	0.0888553	1.53459	1.15512	0.334133	0	0	2.17833	0	0.446571	0	0	2.5768	0	0	0	0	0.0222138	0.134199	1.00054	6.59794
Dry	February	Areia Vermelha	2.002	2.002	0	0	0	0	0	0	0	0	10.01	0	3.003	2.002	0	0	0	0	0	3.003	0	0	0	0	0	0	0	0	0	0	7.97798
Dry	February	Areia Vermelha	3.003	0	0	0	0	0	0	0	0	0	10.01	0	7.00701	2.002	0	0	0	0	0	0	0	0	0	0	0	0	0	0	0	0	7.97798
Dry	February	Areia Vermelha	4.004	0	1.001	0	0	0	0	0	1.001	0	7.00701	0	5.00501	0	0	0	0	0	0	1.001	0	0	0	0	0	0	0	0	0	0	10.981
Dry	February	Areia Vermelha	0	0	0	0	0	0	0	0	0	0	2.002	0	0	0	0	0	0	25.025	0	0	0	0	0	0	0	0	0	0	0	0	2.97297
Dry	February	Areia Vermelha	0	1.001	5.00501	0	0	0	0	0	0	0	10.01	0	6.00601	1.001	0	0	0	0	0	0	0	0	0	0	0	0	0	0	0	0	6.97698
Dry	February	Areia Vermelha	0	1.001	0	0	0	0	0	0	0	1.001	7.00701	1.001	1.001	1.001	0	0	0	0	0	0	0	2.002	0	0	0	0	0	0	0	0	15.986
Dry	February	Areia Vermelha	0	0	0	0	0	0	0	0	0	0	6.00601	1.001	8.00801	0	1.001	0	0	0	0	0	0	0	0	0	0	0	0	0	0	0	13.984
Dry	February	Areia Vermelha	15.015	0	0	0	0	0	0	0	0	1.001	9.00901	0	1.001	0	0	0	0	0	0	0	0	0	0	0	0	0	0	0	0	0	3.97397
Dry	February	Areia Vermelha	3.003	3.003	0	0	0	0	0	0	0	0	14.014	0	2.002	2.002	0	0	0	0	0	0	0	0	0	0	0	0	0	0	0	0	5.97598
Dry	February	Areia Vermelha	0	0	0	0	0	0	0	0	1.001	0	9.00901	0	1.001	0	1.001	0	0	10.01	0	0	0	0	0	0	0	0	0	0	0	1.001	6.97698
Dry	February	Areia Vermelha	8.00801	0	0	0	0	13.013	0	0	0	0	6.00601	0	0	0	0	0	0	0	0	0	0	0	0	0	0	0	0	0	0	0	2.97297
Dry	February	Areia Vermelha	1.001	0	0	0	0	17.017	0	0	0	0	3.003	0	3.003	0	0	0	0	0	0	1.001	0	0	0	0	0	0	0	0	0	0	4.97497
Dry	February	Areia Vermelha	3.003	1.001	0	0	0	0	0	0	0	0	11.011	0	6.00601	2.002	0	0	0	0	0	2.002	0	0	0	0	0	0	0	0	0	0	4.97497
Dry	February	Areia Vermelha	1.001	2.002	0	0	0	0	0	0	0	0	12.012	0	7.00701	0	0	0	0	2.002	0	2.002	0	0	0	0	0	0	0	0	0	0	3.97397
Dry	February	Areia Vermelha	3.003	0	0	0	0	0	0	0	0	0	4.004	0	3.003	1.001	0	0	0	11.011	0	1.001	0	0	0	0	0	0	0	0	0	0	6.97698
Dry	February	Areia Vermelha	1.001	0	0	0	0	0	0	0	0	0	7.00701	0	2.002	0	0	0	0	10.01	0	0	0	0	0	0	0	0	0	0	0	2.002	7.97798
Dry	February	Areia Vermelha	2.002	3.003	0	0	0	0	0	0	0	0	14.014	0	3.003	0	0	0	0	1.001	0	0	0	1.001	0	0	0	0	0	0	0	0	5.97598
Dry	February	Areia Vermelha	2.002	0	0	0	0	0	0	0	2.002	0	11.011	0	3.003	0	0	0	0	0	0	0	0	0	0	0	0	0	0	0	0	0	11.982
Dry	February	Areia Vermelha	4.004	0	0	0	0	0	0	0	0	0	6.00601	2.002	3.003	3.003	0	0	0	0	0	2.002	0	0	0	0	0	0	0	0	0	0	9.97998
Dry	February	Areia Vermelha	3.003	0	0	0	0	0	0	0	2.002	1.001	12.012	0	4.004	0	0	0	0	0	0	2.002	0	0	0	0	0	0	0	0	0	0	5.97598
Dry	February	Areia Vermelha	0	3.003	0	1.001	0	0	0	0	1.001	3.003	7.00701	0	3.003	0	0	0	0	0	1.001	3.003	0	0	0	0	0	0	0	0	0	4.004	3.97397
Dry	February	Areia Vermelha	0	1.001	0	0	0	0	0	0	0	0	10.01	0	5.00501	0	0	0	0	2.002	1.001	2.002	0	0	0	0	0	0	0	0	0	4.004	4.97497
Dry	February	Areia Vermelha	8.00801	1.001	0	1.001	0	0	0	0	1.001	3.003	7.00701	0	2.002	0	0	0	0	1.001	0	1.001	0	0	0	0	0	0	0	0	0	2.002	2.97297
Dry	February	Areia Vermelha	6.00601	0	0	0	0	0	0	0	1.001	1.001	5.00501	0	1.001	0	0	0	0	1.001	0	3.003	0	0	0	0	0	0	0	1.001	0	4.004	6.97698
Dry	February	Areia Vermelha	3.003	2.002	0	0	0	0	0	0	0	0	11.011	0	0	0	0	0	0	0	0	7.00701	0	0	0	0	0	0	0	0	0	2.002	4.97497
Dry	February	Areia Vermelha	0	1.001	0	0	0	0	0	0	0	0	14.014	0	0	0	0	0	0	0	0	6.00601	0	0	0	0	0	0	0	0	0	4.004	4.97497
Dry	February	Areia Vermelha	2.002	2.002	0	0	0	0	0	0	0	2.002	3.003	0	2.002	0	0	0	0	11.011	0	1.001	0	0	0	0	0	0	0	0	0	1.001	5.97598
Dry	February	Areia Vermelha	0	0	0	0	0	0	0	0	0	0	6.00601	0	1.001	0	0	0	0	0	0	2.002	0	0	16.016	0	0	0	0	0	0	0	4.97497
Dry	February	Areia Vermelha	0	0	0	0	0	0	0	0	0	0	0	0	0	0	0	0	0	0	0	0	0	0	25.025	0	0	0	0	0	0	0	4.97497
Dry	February	Areia Vermelha	2.002	1.001	0	0	0	0	0	0	0	0	9.00901	0	0	0	0	0	0	0	0	5.00501	0	0	1.001	0	0	0	0	0	0	8.00801	3.97397
Dry	February	Areia Vermelha	1.001	5.00501	0	2.002	0	0	0	0	0	2.002	6.00601	0	0	0	0	0	0	0	0	1.001	0	0	0	0	0	0	0	0	0	8.00801	4.97497
Dry	February	Areia Vermelha	9.00901	4.004	0	1.001	0	0	0	0	0	0	4.004	0	0	0	0	0	0	0	0	3.003	0	0	0	0	0	0	0	0	0	2.002	6.97698
Dry	February	Areia Vermelha	6.00601	2.002	0	0	0	0	0	0	0	0	2.002	0	1.001	0	0	0	0	0	0	5.00501	0	0	0	0	0	0	0	0	0	8.00801	5.97598
Dry	February	Areia Vermelha	8.00801	2.002	0	0	0	2.002	0	0	0	0	5.00501	0	1.001	0	0	0	0	0	0	5.00501	0	0	0	0	0	0	0	0	0	7.00701	-0.03003
Dry	February	Areia Vermelha	3.003	0	0	0	0	0	0	0	0	3.003	9.00901	0	2.002	0	0	0	0	0	0	3.003	0	0	0	0	0	0	0	0	0	5.00501	4.97497
Dry	February	Areia Vermelha	7.00701	3.003	0	0	0	0	0	0	0	2.002	3.003	0	0	0	0	0	0	0	0	2.002	0	0	0	0	0	0	0	0	0	4.004	8.97898
Dry	February	Areia Vermelha	3.003	3.003	0	0	0	3.003	0	0	0	2.002	7.00701	0	0	0	0	0	0	0	0	3.003	0	1.001	0	0	0	0	0	0	0	2.002	5.97598
Dry	February	Areia Vermelha	2.002	2.002	0	0	1.001	4.004	0	0	0	1.001	8.00801	0	0	0	0	0	0	0	0	0	0	1.001	0	0	0	0	0	0	0	5.00501	5.97598
Dry	February	Areia Vermelha	0	1.001	0	2.002	0	0	0	0	2.002	3.003	4.004	0	2.002	0	0	0	0	0	0	4.004	0	0	0	0	0	0	0	0	0	4.004	7.97798
Dry	February	Areia Vermelha	6.00601	0	0	0	0	0	0	0	4.004	1.001	2.002	0	0	0	0	0	0	3.003	0	1.001	0	0	0	0	1.001	0	0	0	0	5.00501	6.97698
Dry	February	Areia Vermelha	0	3.003	0	0	0	0	0	0	1.001	2.002	7.00701	0	0	0	0	0	0	0	0	3.003	0	0	0	0	0	0	1.001	0	0	4.004	8.97898
Dry	February	Areia Vermelha	0	1.001	0	0	0	0	0	0	1.001	0	7.00701	0	3.003	0	0	0	0	1.001	0	2.002	0	0	1.001	0	0	0	0	0	0	8.00801	5.97598
Dry	February	Areia Vermelha	6.00601	4.004	0	0	0	0	0	0	0	0	0	0	2.002	0	0	0	0	0	0	1.001	0	0	0	0	0	0	0	0	0	8.00801	8.97898
Dry	February	Areia Vermelha	1.001	1.001	0	1.001	0	0	0	0	2.002	2.002	3.003	0	1.001	0	0	0	0	0	0	4.004	0	0	0	0	0	0	0	0	0	5.00501	9.97998
Dry	February	Areia Vermelha	3.003	2.002	0	1.001	0	0	0	0	1.001	3.003	5.00501	0	3.003	0	0	0	0	0	0	4.004	0	0	0	0	0	0	0	0	0	5.00501	2.97297
Dry	February	Areia Vermelha	0	5.00501	0	0	0	1.001	0	0	0	0	3.003	0	5.00501	0	0	0	0	0	0	3.003	0	0	0	0	0	0	2.002	0	0	4.004	6.97698
Dry	February	Areia Vermelha	0	4.004	0	2.002	0	0	0	0	3.003	3.003	5.00501	0	5.00501	0	0	0	0	3.003	1.001	1.001	0	0	0	0	0	0	0	0	0	0	2.97297
Dry	February	Areia Vermelha	2.79002	1.40566	0.127787	0.234277	0.0212979	0.851916	0	0	0.489852	0.766724	6.85792	0.0851916	2.27887	0.298171	0.0425958	0	0	1.72513	0.0638937	1.89551	0	0.106489	0.915809	0	0.0212979	0	0.0638937	0.0212979	0	2.47056	6.46583
Dry	February	Areia Vermelha	2.80679	1.39297	0.130506	0.239261	0.021751	0.870042	0	0	0.500274	0.783037	6.79086	0.0870042	2.26347	0.261919	0.0435021	0	0	1.76183	0.0652531	1.87195	0	0.108755	0.935295	0	0.021751	0	0.0652531	0.021751	0	2.52312	6.43365
Dry	February	Areia Vermelha	2.80262	1.42261	0.133283	0.244352	0.0222138	0.888553	0	0	0.510918	0.799698	6.72236	0.0888553	2.16254	0.224896	0.0444277	0	0	1.79932	0.0666415	1.91178	0	0.111069	0.955195	0	0.0222138	0	0.0666415	0.0222138	0	2.5768	6.4008
Rainy	June	Areia Vermelha	2.002	1.001	0	0	0	7.00701	0	0	0	2.002	9.00901	0	0	3.003	0	0	0	2.002	0	0	0	0	0	0	0	0	0	0	0	0	3.97397
Rainy	June	Areia Vermelha	0	0	0	0	0	0	0	0	0	0	12.012	0	0	2.002	0	0	0	0	0	1.001	0	0	0	0	0	0	0	0	0	5.00501	9.97998
Rainy	June	Areia Vermelha	1.03552	1.03552	0	0	0	13.4617	0	0	1	0	7.24863	0	1.03552	1.03552	0	0	0	0	0	1.03552	0	0	0	0	0	0	0	0	0	0	3.11204
Rainy	June	Areia Vermelha	0	1.001	0	0	0	0	0	0	0	0	9.00901	0	5.00501	0	0	0	0	2.002	0	0	0	0	0	0	0	0	0	0	0	1.001	11.982
Rainy	June	Areia Vermelha	0	1.001	0	0	0	7.00701	0	0	0	0	16.016	0	2.002	0	0	0	0	0	0	0	0	0	0	0	0	0	0	0	0	0	3.97397
Rainy	June	Areia Vermelha	2.002	0	0	0	0	0	0	0	0	2.002	10.01	0	4.004	2.002	0	0	0	2.002	0	0	0	0	0	0	0	0	0	0	0	0	7.97798
Rainy	June	Areia Vermelha	1.001	0	0	0	0	0	0	0	0	0	19.019	0	2.002	1.001	0	0	0	0	0	0	0	0	0	0	0	0	0	0	0	1.001	5.97598
Rainy	June	Areia Vermelha	0	2.002	0	0	0	0	0	0	0	0	13.013	0	0	3.003	0	0	0	2.002	0	0	0	0	0	0	0	0	0	0	0	1.001	8.97898
Rainy	June	Areia Vermelha	0	0	0	0	0	5.17759	0	0	1	0	7.24863	1.03552	1.03552	1.03552	0	0	0	9.31966	0	1.03552	0	0	0	0	0	0	0	0	0	0	3.11204
Rainy	June	Areia Vermelha	0	0	0	0	0	0	0	0	0	0	8.00801	0	2.002	6.00601	0	0	0	0	0	0	0	0	0	0	0	0	0	0	0	1.001	12.983
Rainy	June	Areia Vermelha	1.03552	0	0	0	0	1.03552	0	0	1	0	15.5328	0	0	1.03552	0	0	0	0	0	0	0	0	0	0	0	0	0	0	0	3.10655	7.25412
Rainy	June	Areia Vermelha	1.001	0	0	0	0	21.021	0	0	0	0	3.003	0	0	0	0	0	0	0	0	0	0	0	0	0	0	0	0	0	0	0	4.97497
Rainy	June	Areia Vermelha	0	0	0	0	0	7.00701	0	0	0	0	2.002	0	0	2.002	0	0	0	14.014	0	0	0	0	0	0	0	0	0	0	0	0	4.97497
Rainy	June	Areia Vermelha	0	0	0	0	0	0	0	0	1	0	15.5328	4.14207	0	1.03552	0	0	1.03552	0	0	1.03552	0	0	0	0	0	0	0	0	0	1.03552	5.18308
Rainy	June	Areia Vermelha	0	0	0	0	0	0	0	0	0	0	15.015	0	0	0	0	0	0	0	0	2.002	0	0	0	0	0	0	0	0	0	1.001	11.982
Rainy	June	Areia Vermelha	0	0	0	0	0	0	0	0	1	0	14.4973	0	5.17759	0	0	0	0	0	0	0	0	0	0	0	0	0	0	0	0	2.07104	7.25412
Rainy	June	Areia Vermelha	0	0	0	0	0	0	0	0	0	0	8.00801	0	0	0	0	0	0	0	0	0	0	0	19.019	0	0	0	0	0	0	0	2.97297
Rainy	June	Areia Vermelha	0	0	0	0	0	0	0	0	0	0	0	0	0	0	0	0	0	0	0	0	0	0	30.03	0	0	0	0	0	0	0	-0.03003
Rainy	June	Areia Vermelha	0	1.03552	0	0	0	0	0	0	1	0	10.3552	1.03552	2.07104	0	0	0	1.03552	8.28415	0	0	0	0	0	0	0	0	0	0	0	0	5.18308
Rainy	June	Areia Vermelha	1.03552	2.07104	0	0	0	0	0	0	1	0	16.5683	2.07104	4.14207	1.03552	0	0	0	0	0	0	0	0	0	0	0	0	0	0	0	0	2.07652
Rainy	June	Areia Vermelha	1.001	0	0	0	0	0	0	0	0	0	10.01	1.001	3.003	1.001	0	0	0	5.00501	0	0	0	0	0	0	0	0	0	0	0	0	8.97898
Rainy	June	Areia Vermelha	1.001	0	0	0	0	0	0	0	0	0	18.018	0	4.004	0	0	0	0	0	0	0	0	0	0	0	0	0	0	0	0	3.003	3.97397
Rainy	June	Areia Vermelha	0	1.001	0	0	0	0	0	0	0	0	14.014	0	9.00901	0	0	0	0	0	0	0	0	0	0	0	0	0	0	0	0	0	5.97598
Rainy	June	Areia Vermelha	0	0	0	0	0	0	0	0	0	0	0	0	0	0	0	0	0	0	0	0	0	0	30.03	0	0	0	0	0	0	0	-0.03003
Rainy	June	Areia Vermelha	0	1.03552	0	0	0	0	0	0	1	1.03552	12.4262	0	5.17759	0	0	0	0	3.10655	0	0	0	0	0	0	0	0	0	0	0	0	6.2186
Rainy	June	Areia Vermelha	2.145	0	0	0	0	0	0	0	2	0	17.16	1.0725	2.145	1.0725	0	0	0	0	0	0	0	0	0	0	0	0	0	0	0	2.145	2.25997
Rainy	June	Areia Vermelha	0	0	0	0	0	0	0	0	0	0	15.015	1.001	3.003	0	0	0	0	1.001	0	1.001	0	0	0	0	0	0	0	0	0	1.001	7.97798
Rainy	June	Areia Vermelha	0	1.001	0	0	0	0	0	0	0	1.001	13.013	2.002	2.002	0	0	0	0	0	0	1.001	0	0	0	0	0	0	0	0	0	2.002	7.97798
Rainy	June	Areia Vermelha	2.002	0	0	0	0	13.013	0	0	0	0	12.012	0	0	0	0	0	0	2.002	0	0	0	0	0	0	0	0	0	0	0	0	0.970971
Rainy	June	Areia Vermelha	5.00501	0	0	0	0	0	0	0	0	0	16.016	0	1.001	0	0	0	0	0	0	0	0	0	0	0	0	0	0	0	0	2.002	5.97598
Rainy	June	Areia Vermelha	0	2.002	0	0	0	3.003	0	0	0	0	14.014	0	1.001	2.002	0	0	0	0	0	0	0	0	0	0	0	0	0	0	0	1.001	6.97698
Rainy	June	Areia Vermelha	0	1.03552	0	0	0	0	0	0	1	0	10.3552	0	5.17759	0	0	0	0	0	0	0	0	0	0	0	0	0	0	0	0	4.14207	8.28963
Rainy	June	Areia Vermelha	0	0	0	0	0	23.023	0	0	0	0	5.00501	0	0	0	0	0	0	0	0	0	0	0	0	0	0	0	0	0	0	0	1.97197
Rainy	June	Areia Vermelha	2.002	0	0	0	0	0	0	0	0	0	15.015	0	3.003	1.001	0	0	0	0	0	0	0	0	0	0	0	0	0	0	0	0	8.97898
Rainy	June	Areia Vermelha	0	0	0	0	0	0	0	0	1	0	13.4617	2.07104	6.21311	0	0	0	0	0	0	0	0	0	0	0	0	0	0	0	0	0	7.25412
Rainy	June	Areia Vermelha	0	0	0	0	0	26.026	0	0	0	0	2.002	0	0	0	0	0	0	1.001	0	0	0	0	0	0	0	0	0	0	0	0	0.970971
Rainy	June	Areia Vermelha	0	0	0	0	0	0	0	0	0	0	9.00901	0	2.002	0	0	0	0	0	0	0	0	0	0	0	0	0	0	0	0	0	18.989
Rainy	June	Areia Vermelha	0	0	0	0	0	0	0	0	0	0	14.014	0	1.001	0	0	0	0	0	0	0	0	0	0	0	0	0	0	0	0	3.003	11.982
Rainy	June	Areia Vermelha	0	0	0	0	0	28.028	0	0	0	0	2.002	0	0	0	0	0	0	0	0	0	0	0	0	0	0	0	0	0	0	0	-0.03003
Rainy	June	Areia Vermelha	0	0	0	0	0	0	0	0	0	0	18.018	0	1.001	0	0	0	0	0	0	1.001	0	0	0	0	0	0	0	0	0	3.003	6.97698
Rainy	June	Areia Vermelha	0	0	0	0	0	0	0	0	0	0	8.00801	0	1.001	0	0	0	0	5.00501	0	0	0	0	0	0	0	0	0	0	0	1.001	14.985
Rainy	June	Areia Vermelha	0	0	0	0	0	0	0	0	0	0	18.018	0	1.001	0	0	0	0	0	0	0	0	0	0	0	0	0	0	0	0	2.002	8.97898
Rainy	June	Areia Vermelha	0	0	0	0	0	0	0	0	0	0	12.012	1.001	2.002	0	0	0	0	0	0	0	0	0	0	0	0	0	0	0	0	0	14.985
Rainy	June	Areia Vermelha	0	0	0	0	0	0	0	0	1	0	15.015	0	4.29	0	0	0	0	0	0	1.0725	0	0	0	0	0	0	0	0	0	1.0725	7.54998
Rainy	June	Areia Vermelha	1.001	1.001	0	0	0	5.00501	0	0	0	0	12.012	1.001	0	0	0	0	0	0	0	0	0	0	0	0	0	0	0	0	0	2.002	7.97798
Rainy	June	Areia Vermelha	0	0	0	0	0	0	0	0	0	0	9.00901	1.001	3.003	1.001	0	0	0	0	0	1.001	0	0	0	0	0	0	0	0	0	3.003	11.982
Rainy	June	Areia Vermelha	0	0	0	0	0	0	0	0	0	0	12.012	0	7.00701	0	0	0	0	0	0	1.001	0	0	0	0	0	0	0	0	0	2.002	7.97798
Rainy	June	Areia Vermelha	0.495097	0.345173	0	0	0	3.40032	0	0	0.276596	0.128522	11.2292	0.392227	2.03243	0.64413	0	0	0.0440646	1.20737	0	0.259299	0	0	1.68253	0	0	0	0	0	0	1.03421	6.8288
Rainy	June	Areia Vermelha	0.463036	0.331219	0	0	0	3.32358	0	0	0.282481	0.0886605	11.2765	0.400573	2.07567	0.593941	0	0	0.0450022	1.19046	0	0.264816	0	0	1.71833	0	0	0	0	0	0	1.05621	6.88954
Rainy	June	Areia Vermelha	0.472887	0.338266	0	0	0	3.3943	0	0	0.288491	0.0905469	11.2608	0.409096	2.11983	0.563983	0	0	0.0459596	1.21579	0	0.249153	0	0	1.75489	0	0	0	0	0	0	0.972194	6.82378
Rainy	July	Areia Vermelha	0	0	0	0	0	0	0	0	0	0	1.001	0	0	0	0	0	0	10.01	0	0	0	0	0	2.002	3.003	0	0	0	0	0	13.984
Rainy	July	Areia Vermelha	0	0	0	0	0	0	0	0	0	0	1.001	0	0	1.001	0	0	0	20.02	0	0	0	0	0	0	0	0	0	0	0	0	7.97798
Rainy	July	Areia Vermelha	0	0	0	0	0	0	0	0	0	0	4.004	0	0	4.004	0	0	0	5.00501	0	0	0	0	0	0	0	0	0	0	0	0	16.987
Rainy	July	Areia Vermelha	0	0	0	0	0	0	0	0	0	2.002	3.003	0	0	3.003	0	0	0	7.00701	0	0	0	0	0	0	0	0	0	0	0	1.001	13.984
Rainy	July	Areia Vermelha	0	0	0	0	0	0	9.31966	0	1	2.07104	3.10655	0	0	0	0	0	0	8.28415	0	0	0	0	0	0	0	0	0	0	0	1.03552	5.18308
Rainy	July	Areia Vermelha	0	0	0	0	0	0	0	0	0	0	3.003	0	0	2.002	0	0	0	4.004	0	0	0	0	0	0	0	0	0	0	0	0	20.991
Rainy	July	Areia Vermelha	0	1.001	0	0	0	0	10.01	0	0	8.00801	4.004	0	0	0	0	0	0	0	0	0	0	0	0	0	0	0	1.001	0	0	0	5.97598
Rainy	July	Areia Vermelha	0	0	0	0	0	0	0	0	0	0	1.001	0	0	0	0	0	0	3.003	0	0	0	0	23.023	0	0	0	0	0	0	0	2.97297
Rainy	July	Areia Vermelha	0	0	0	0	0	0	0	0	0	2.002	6.00601	0	0	1.001	0	0	0	2.002	0	0	0	0	0	0	3.003	0	0	0	0	0	15.986
Rainy	July	Areia Vermelha	0	0	0	0	1.001	0	0	0	0	1.001	1.001	0	0	0	0	0	0	14.014	0	0	0	0	1.001	0	0	0	0	0	0	0	11.982
Rainy	July	Areia Vermelha	0	0	0	0	2.002	0	4.004	0	0	0	2.002	0	0	0	0	0	0	3.003	0	0	0	0	0	0	0	0	1.001	0	0	1.001	16.987
Rainy	July	Areia Vermelha	0	0	0	0	0	0	4.004	0	0	0	4.004	0	0	1.001	0	0	0	3.003	0	0	0	0	0	0	1.001	0	0	0	0	0	16.987
Rainy	July	Areia Vermelha	0	0	0	0	0	0	0	0	0	0	6.00601	0	0	1.001	0	0	0	9.00901	0	0	0	0	0	0	1.001	0	1.001	0	0	0	11.982
Rainy	July	Areia Vermelha	0	2.002	0	0	0	0	0	0	0	2.002	1.001	0	0	0	0	0	0	12.012	0	0	0	0	0	1.001	0	0	0	0	0	0	11.982
Rainy	July	Areia Vermelha	0	0	0	0	0	0	0	0	0	0	4.004	0	0	2.002	0	0	0	2.002	0	0	0	0	0	2.002	3.003	0	3.003	0	0	0	13.984
Rainy	July	Areia Vermelha	0	0	0	0	0	0	0	0	0	7.00701	5.00501	0	0	1.001	0	0	0	0	0	0	0	0	0	0	0	0	4.004	0	0	0	12.983
Rainy	July	Areia Vermelha	1.001	0	0	0	0	0	0	0	0	0	4.004	0	0	7.00701	0	0	0	13.013	0	0	0	0	0	0	0	0	0	0	0	1.001	3.97397
Rainy	July	Areia Vermelha	0	0	0	0	0	0	0	0	0	0	3.003	0	0	1.001	0	0	0	10.01	0	0	0	0	7.00701	0	0	0	0	0	0	0	8.97898
Rainy	July	Areia Vermelha	0	0	0	0	0	0	0	0	0	0	3.003	0	0	4.004	0	0	0	8.00801	0	0	0	0	2.002	0	0	0	0	0	0	1.001	11.982
Rainy	July	Areia Vermelha	0	0	0	0	0	0	0	0	0	1.001	3.003	0	0	4.004	0	0	0	11.011	0	0	0	0	0	0	1.001	0	0	0	0	0	9.97998
Rainy	July	Areia Vermelha	0	0	0	0	0	0	0	0	0	0	2.002	0	0	0	0	0	0	1.001	0	0	0	0	0	0	2.002	0	7.00701	0	0	0	17.988
Rainy	July	Areia Vermelha	0	0	0	0	0	0	0	0	0	1.001	2.002	0	0	2.002	0	0	0	7.00701	0	0	0	0	0	0	1.001	0	0	0	0	0	16.987
Rainy	July	Areia Vermelha	0	0	0	0	1.001	0	0	0	0	0	1.001	0	0	1.001	0	0	0	8.00801	0	0	0	0	0	0	1.001	0	0	0	0	1.001	16.987
Rainy	July	Areia Vermelha	0	0	0	0	0	0	0	0	0	0	3.003	0	0	1.001	0	0	0	2.002	0	0	0	0	6.00601	0	1.001	0	0	0	0	0	16.987
Rainy	July	Areia Vermelha	0	0	0	0	0	2.002	0	0	0	3.003	2.002	0	0	0	0	0	0	9.00901	0	0	0	0	1.001	0	5.00501	0	0	0	0	0	7.97798
Rainy	July	Areia Vermelha	0	0	0	0	0	0	0	0	0	1.001	3.003	1.001	0	4.004	0	0	0	6.00601	0	0	0	0	0	0	3.003	0	0	0	0	0	11.982
Rainy	July	Areia Vermelha	0	0	0	0	0	0	0	0	0	0	0	0	0	0	0	0	0	0	0	0	0	0	29.029	0	0	0	0	0	0	0	0.970971
Rainy	July	Areia Vermelha	0	0	0	0	0	3.003	0	0	0	1.001	5.00501	0	0	2.002	0	0	0	10.01	0	0	0	0	0	0	0	0	0	0	0	0	8.97898
Rainy	July	Areia Vermelha	0	0	0	0	0	6.00601	0	0	0	0	1.001	0	0	1.001	0	0	0	10.01	0	0	0	0	7.00701	0	0	0	0	0	0	0	4.97497
Rainy	July	Areia Vermelha	0	0	0	0	0	0	0	0	0	0	2.002	0	0	1.001	0	0	0	5.00501	0	0	0	0	0	0	1.001	0	0	0	0	1.001	19.99
Rainy	July	Areia Vermelha	0	0	0	0	0	0	0	0	0	0	0	0	0	0	0	0	0	19.019	0	0	0	0	1.001	0	3.003	0	0	0	0	0	6.97698
Rainy	July	Areia Vermelha	0	0	0	0	0	0	0	0	0	0	1.001	0	0	0	0	0	0	6.00601	0	0	0	0	0	0	2.002	0	0	0	0	0	20.991
Rainy	July	Areia Vermelha	0	0	0	0	1.001	0	0	0	0	1.001	4.004	0	0	1.001	0	0	0	9.00901	0	0	0	0	1.001	0	4.004	0	0	0	0	0	8.97898
Rainy	July	Areia Vermelha	0	0	0	0	0	0	0	0	1.001	1.001	4.004	0	0	0	0	0	0	3.003	0	0	0	0	0	0	8.00801	0	0	0	0	3.003	9.97998
Rainy	July	Areia Vermelha	0	0	0	0	0	0	0	0	0	0	3.003	0	0	1.001	0	0	0	10.01	0	0	0	0	1.001	0	0	0	0	0	0	1.001	13.984
Rainy	July	Areia Vermelha	0	0	0	0	0	0	0	0	0	0	2.002	0	0	0	0	0	0	13.013	0	0	0	0	0	0	4.004	0	0	0	0	4.004	6.97698
Rainy	July	Areia Vermelha	0	0	0	0	0	9.00901	0	0	0	0	1.001	0	0	0	0	0	0	4.004	0	0	0	0	0	0	3.003	0	0	0	0	0	12.983
Rainy	July	Areia Vermelha	0	0	0	0	0	0	1.001	0	0	6.00601	1.001	0	0	0	0	0	0	2.002	0	0	0	0	0	0	1.001	0	0	0	0	0	18.989
Rainy	July	Areia Vermelha	0	7.00701	0	0	0	0	0	0	0	0	2.002	0	0	1.001	0	0	0	12.012	0	0	0	0	0	0	2.002	0	0	0	0	0	5.97598
Rainy	July	Areia Vermelha	0	0	0	0	0	0	0	0	0	9.00901	4.004	0	0	0	0	0	0	3.003	0	0	0	0	0	1.001	1.001	0	0	0	0	0	11.982
Rainy	July	Areia Vermelha	0	0	0	0	0	0	0	0	0	9.00901	0	0	0	0	0	0	0	9.00901	0	0	0	0	0	0	3.003	0	1.001	0	0	0	7.97798
Rainy	July	Areia Vermelha	0	1.001	0	0	0	0	0	0	0	2.002	3.003	0	0	0	0	0	0	2.002	0	0	0	0	0	1.001	0	0	0	0	0	0	20.991
Rainy	July	Areia Vermelha	0	0	0	0	0	0	0	0	0	3.003	4.004	0	0	0	0	0	0	9.00901	0	0	0	0	0	3.003	1.001	0	0	0	0	0	9.97998
Rainy	July	Areia Vermelha	0	0	0	0	0	0	0	0	0	0	2.002	0	0	0	0	0	0	9.00901	0	0	0	0	0	0	1.001	0	0	0	0	1.001	16.987
Rainy	July	Areia Vermelha	0	0	0	0	0	6.00601	1.001	0	0	0	3.003	0	0	0	0	0	0	6.00601	0	0	0	0	0	0	4.004	0	0	0	0	1.001	8.97898
Rainy	July	Areia Vermelha	0	0	0	0	0	0	0	0	0	0	2.002	0	0	0	0	0	0	9.00901	0	0	0	0	0	1.001	2.002	0	0	0	0	0	15.986
Rainy	July	Areia Vermelha	0	0	0	0	4.004	0	0	0	0	0	0	0	0	0	0	0	0	3.003	0	0	0	0	1.001	0	0	0	0	0	0	0	21.992
Rainy	July	Areia Vermelha	0	0	0	0	0	3.003	1.001	0	0	0	1.001	0	0	0	0	0	0	8.00801	0	0	0	0	3.003	0	0	0	0	0	0	0	13.984
Rainy	July	Areia Vermelha	0	0	0	0	0	0	0	0	0	0	1.001	0	0	2.002	0	0	0	4.004	0	0	0	0	15.015	0	2.002	0	0	0	0	1.001	4.97497
Rainy	July	Areia Vermelha	0	0	0	0	0	0	0	0	0	5.00501	3.003	0	0	2.002	0	0	0	4.004	0	0	0	0	0	0	0	0	1.001	0	0	0	14.985
Rainy	August	Areia Vermelha	0	0	0	0	0	0	0	0	0	0	13.013	0	0	0	0	0	0	0	0	2.002	0	0	0	0	0	0	0	0	0	6.00601	8.97898
Rainy	August	Areia Vermelha	0	0	0	0	0	0	0	0	0	0	7.00701	0	0	4.004	0	0	0	2.002	0	0	0	0	0	0	0	0	0	0	0	9.00901	7.97798
Rainy	August	Areia Vermelha	0	0	0	0	0	0	0	0	0	0	7.00701	0	0	1.001	0	0	0	15.015	0	0	0	0	0	0	0	0	0	0	0	0	6.97698
Rainy	August	Areia Vermelha	0	0	0	0	0	19.019	0	0	0	0	1.001	0	1.001	0	0	0	0	3.003	0	0	0	0	0	0	0	0	0	0	0	4.004	1.97197
Rainy	August	Areia Vermelha	0	0	0	0	0	0	0	0	0	0	7.00701	0	0	5.00501	0	0	0	0	0	0	0	0	0	0	0	0	0	0	0	3.003	14.985
Rainy	August	Areia Vermelha	0	0	0	0	0	0	0	0	0	0	9.00901	0	3.003	1.001	0	0	0	0	0	0	0	0	0	0	0	0	0	0	0	3.003	13.984
Rainy	August	Areia Vermelha	0	0	0	0	0	0	0	0	1.001	0	8.00801	0	1.001	0	0	0	0	0	0	0	0	0	0	0	0	0	0	0	0	6.00601	13.984
Rainy	August	Areia Vermelha	0	0	0	0	0	0	0	0	0	0	4.004	0	4.004	0	0	0	0	0	0	0	0	0	0	0	0	0	0	0	0	13.013	8.97898
Rainy	August	Areia Vermelha	0	0	0	0	0	0	0	0	0	0	0	0	0	0	0	0	0	0	0	0	0	0	30.03	0	0	0	0	0	0	0	-0.03003
Rainy	August	Areia Vermelha	0	0	0	0	0	0	0	0	0	0	7.00701	0	3.003	0	0	0	0	1.001	0	0	0	0	0	0	0	0	0	0	0	1.001	17.988
Rainy	August	Areia Vermelha	0	0	0	0	0	0	0	0	0	0	4.004	0	0	1.001	0	0	0	1.001	0	0	0	0	0	0	0	0	0	0	0	11.011	12.983
Rainy	August	Areia Vermelha	3.003	0	0	0	0	0	0	0	0	0	4.004	0	3.003	0	0	0	0	10.01	0	0	0	0	0	0	0	0	0	0	0	5.00501	4.97497
Rainy	August	Areia Vermelha	0	0	0	0	0	0	0	0	0	0	9.00901	0	3.003	0	0	0	0	0	0	0	0	0	0	0	0	0	0	0	0	8.00801	9.97998
Rainy	August	Areia Vermelha	0	0	0	0	0	0	0	0	1.001	0	10.01	0	9.00901	0	0	0	0	0	0	0	0	0	0	0	0	0	0	0	0	7.00701	2.97297
Rainy	August	Areia Vermelha	0	0	0	0	0	0	0	0	0	0	5.00501	0	3.003	1.001	0	0	0	0	0	0	0	0	0	0	0	0	0	0	0	10.01	10.981
Rainy	August	Areia Vermelha	0	0	0	0	0	0	0	0	1.001	0	13.013	0	4.004	1.001	0	0	0	0	0	0	0	0	0	0	0	0	0	0	0	3.003	7.97798
Rainy	August	Areia Vermelha	0	0	0	0	0	0	0	0	0	0	9.00901	0	4.004	1.001	0	0	0	0	0	0	0	0	0	0	0	0	0	0	0	1.001	14.985
Rainy	August	Areia Vermelha	0	0	0	0	0	0	0	0	0	0	11.011	0	3.003	0	0	0	0	0	0	0	0	0	0	0	0	0	0	0	0	5.00501	10.981
Rainy	August	Areia Vermelha	0	0	0	0	0	0	0	0	0	0	7.00701	0	4.004	0	0	0	0	0	0	0	0	0	0	0	0	0	0	0	0	8.00801	10.981
Rainy	August	Areia Vermelha	1.001	0	0	0	0	1.001	0	0	0	1.001	5.00501	0	0	0	0	0	0	8.00801	0	0	0	0	0	0	0	0	0	0	0	0	13.984
Rainy	August	Areia Vermelha	1.001	0	0	0	0	22.022	0	0	0	0	3.003	0	0	0	0	0	0	0	0	0	0	0	0	0	0	0	0	0	0	0	3.97397
Rainy	August	Areia Vermelha	0	0	0	0	0	1.001	0	0	0	0	12.012	0	9.00901	1.001	0	0	0	0	0	0	0	0	0	0	0	0	0	0	0	2.002	4.97497
Rainy	August	Areia Vermelha	0	0	0	0	0	0	0	0	1.001	0	9.00901	0	3.003	2.002	0	0	0	0	0	0	0	0	0	0	0	0	0	0	0	0	14.985
Rainy	August	Areia Vermelha	0	0	0	0	0	0	0	0	0	0	10.01	0	5.00501	0	0	0	0	0	0	0	0	0	0	0	0	0	0	0	0	4.004	10.981
Rainy	August	Areia Vermelha	0	0	1.001	0	0	0	0	0	0	0	4.004	0	1.001	2.002	0	0	0	0	0	0	0	0	0	0	0	0	0	0	0	7.00701	14.985
Rainy	August	Areia Vermelha	0	0	0	0	0	0	0	0	0	0	7.00701	0	3.003	2.002	0	0	0	0	0	0	0	0	11.011	0	0	0	0	0	0	3.003	3.97397
Rainy	August	Areia Vermelha	0	0	0	0	0	0	0	0	0	0	11.011	0	5.00501	0	0	0	0	0	0	0	0	0	0	0	0	0	0	0	0	3.003	10.981
Rainy	August	Areia Vermelha	0	0	0	0	0	1.001	0	0	0	1.001	4.004	0	5.00501	0	0	0	0	5.00501	0	0	0	0	0	0	0	0	0	0	0	5.00501	8.97898
Rainy	August	Areia Vermelha	0	0	0	0	0	0	0	0	0	0	6.00601	0	7.00701	1.001	0	0	0	0	0	0	0	0	0	0	0	0	0	0	0	5.00501	10.981
Rainy	August	Areia Vermelha	0	1.001	0	0	0	0	0	0	0	0	12.012	0	0	0	0	0	0	0	2.002	0	0	0	0	0	0	0	0	0	0	6.00601	8.97898
Rainy	August	Areia Vermelha	0	0	0	0	0	0	0	0	0	0	12.012	0	1.001	2.002	0	0	0	0	0	0	0	0	0	0	0	0	0	0	0	6.00601	8.97898
Rainy	August	Areia Vermelha	0	0	0	0	0	0	0	0	0	0	5.00501	0	3.003	0	0	0	0	1.001	0	0	0	0	0	0	0	0	0	0	0	10.01	10.981
Rainy	August	Areia Vermelha	0	0	0	0	0	0	0	0	0	0	1.001	0	0	0	0	0	0	0	0	0	0	0	29.029	0	0	0	0	0	0	0	-0.03003
Rainy	August	Areia Vermelha	0	0	0	0	0	0	0	0	0	0	5.00501	0	4.004	0	0	0	0	0	0	0	0	0	14.014	0	0	0	0	0	0	0	6.97698
Rainy	August	Areia Vermelha	0	0	0	0	0	0	0	0	0	0	5.00501	0	6.00601	0	0	0	0	0	0	0	0	0	0	0	0	0	0	0	0	11.011	7.97798
Rainy	August	Areia Vermelha	1.001	0	0	0	0	0	0	0	0	0	6.00601	0	8.00801	0	0	0	0	0	0	0	0	0	0	0	0	0	0	0	0	7.00701	7.97798
Rainy	August	Areia Vermelha	0	0	0	0	0	0	0	0	0	0	14.014	0	7.00701	0	0	0	0	0	0	0	0	0	0	0	0	0	0	0	0	2.002	6.97698
Rainy	August	Areia Vermelha	0	0	0	0	0	0	0	0	0	0	4.004	0	7.00701	0	0	0	0	1.001	0	0	0	0	0	0	0	0	0	0	0	7.00701	10.981
Rainy	August	Areia Vermelha	0	0	0	0	0	0	0	0	0	0	9.00901	0	2.002	0	0	0	0	8.00801	0	0	0	0	0	0	0	0	0	0	0	3.003	7.97798
Rainy	August	Areia Vermelha	0	0	0	0	0	0	0	0	0	0	6.00601	0	7.00701	0	0	0	0	6.00601	0	0	0	0	0	0	0	0	0	0	0	2.002	8.97898
Rainy	August	Areia Vermelha	0	0	0	0	0	0	0	0	0	0	15.015	0	4.004	0	0	0	0	0	0	0	0	0	0	0	0	0	0	0	0	3.003	7.97798
Rainy	August	Areia Vermelha	1.001	0	0	0	0	0	0	0	0	1.001	7.00701	0	4.004	0	0	0	0	0	0	0	0	0	0	0	0	0	0	0	0	5.00501	11.982
Rainy	August	Areia Vermelha	0	0	0	0	0	0	0	0	0	0	11.011	0	4.004	0	0	0	0	0	0	0	0	0	0	0	0	0	0	0	0	4.004	10.981
Rainy	August	Areia Vermelha	0	0	0	0	0	5.00501	0	0	0	0	5.00501	0	4.004	0	0	0	0	3.003	0	0	0	0	0	0	0	0	0	0	0	5.00501	7.97798
Rainy	August	Areia Vermelha	0	0	0	0	0	17.017	0	0	0	0	4.004	0	1.001	0	0	0	0	1.001	0	0	0	0	0	0	0	0	0	0	0	0	6.97698
Rainy	August	Areia Vermelha	0	0	0	0	0	0	0	0	0	0	7.00701	0	5.00501	0	0	0	0	0	0	0	0	0	0	0	0	0	0	0	0	6.00601	11.982
Rainy	August	Areia Vermelha	0	0	0	0	0	0	0	0	0	0	7.00701	0	4.004	0	0	0	0	6.00601	0	0	0	0	0	0	0	0	0	0	0	4.004	8.97898
Rainy	August	Areia Vermelha	0	0	0	0	0	0	0	0	0	0	10.01	0	5.00501	0	0	0	0	0	0	0	0	0	0	0	0	0	0	0	0	3.003	11.982
Rainy	August	Areia Vermelha	2.002	0	0	0	0	0	0	0	0	0	11.011	0	6.00601	0	0	0	0	0	0	0	0	0	0	0	0	0	0	0	0	4.004	6.97698
Rainy	August	Areia Vermelha	0	0	0	0	0	0	0	0	0	0	14.014	0	5.00501	0	0	0	0	0	0	0	0	0	0	0	0	0	0	0	0	2.002	8.97898
Dry	December	Formosa	5.00501	2.002	0	1.001	0	0	0	0	0	2.002	9.00901	0	4.004	0	1.001	0	0	1.001	0	0	0	0	0	0	0	0	0	0	0	1.001	3.97397
Dry	December	Formosa	0	0	0	1.001	0	0	0	0	0	1.001	8.00801	0	4.004	0	2.002	0	0	0	1.001	0	0	0	0	0	0	0	0	0	0	6.00601	6.97698
Dry	December	Formosa	4.004	2.002	0	1.001	0	0	0	0	0	2.002	5.00501	0	4.004	0	0	0	0	3.003	0	0	0	0	0	0	0	0	1.001	0	0	3.003	4.97497
Dry	December	Formosa	0	3.003	0	2.002	0	0	0	0	2.002	7.00701	6.00601	0	2.002	0	0	0	0	0	0	0	0	0	0	0	0	0	1.001	0	0	3.003	3.97397
Dry	December	Formosa	5.00501	1.001	0	0	0	0	0	0	1.001	1.001	14.014	0	2.002	0	0	0	0	0	0	0	0	0	0	0	0	0	2.002	0	0	1.001	2.97297
Dry	December	Formosa	0	4.004	0	1.001	0	0	0	0	2.002	3.003	11.011	0	1.001	0	0	0	0	4.004	0	0	0	0	0	0	0	0	0	0	0	0	3.97397
Dry	December	Formosa	5.00501	2.002	0	0	0	0	0	0	1.001	1.001	8.00801	0	4.004	0	0	0	0	5.00501	0	0	0	0	0	0	0	0	1.001	0	0	0	2.97297
Dry	December	Formosa	5.00501	2.002	0	2.002	0	0	0	0	2.002	2.002	11.011	0	2.002	0	0	0	0	0	0	0	0	0	0	0	0	0	0	0	0	0	3.97397
Dry	December	Formosa	0	3.003	0	1.001	0	0	0	0	2.002	2.002	8.00801	0	6.00601	0	0	0	0	1.001	0	0	0	0	0	0	0	0	1.001	0	0	2.002	3.97397
Dry	December	Formosa	13.013	1.001	0	0	0	0	0	0	1.001	1.001	9.00901	0	0	0	0	0	0	0	0	0	0	0	0	0	0	0	0	0	0	0	4.97497
Dry	December	Formosa	0	0	0	0	0	29.029	0	0	0	1.001	0	0	0	0	0	0	0	0	0	0	0	0	0	0	0	0	0	0	0	0	-0.03003
Dry	December	Formosa	1.001	3.003	0	0	0	0	0	0	3.003	3.003	11.011	0	2.002	0	0	0	0	2.002	0	0	0	0	0	0	0	0	1.001	0	0	1.001	2.97297
Dry	December	Formosa	4.004	0	0	0	0	1.001	0	0	0	3.003	3.003	0	0	0	0	0	0	18.018	0	0	0	0	0	0	0	0	0	0	0	0	0.970971
Dry	December	Formosa	1.001	0	0	0	0	0	0	1.001	1.001	0	10.01	0	0	0	0	0	0	14.014	0	0	0	0	0	0	0	0	0	0	0	1.001	1.97197
Dry	December	Formosa	0	0	0	0	0	17.017	0	0	0	1.001	6.00601	0	0	0	0	0	0	4.004	0	0	0	0	0	0	0	0	0	0	0	1.001	0.970971
Dry	December	Formosa	0	6.00601	0	1.001	0	0	0	0	0	0	13.013	0	2.002	0	0	0	0	0	0	0	0	0	0	0	0	0	0	0	0	0	7.97798
Dry	December	Formosa	0	5.00501	0	0	0	0	0	0	2.002	1.001	12.012	0	0	0	0	0	0	0	0	0	0	0	0	0	0	0	0	0	0	6.00601	3.97397
Dry	December	Formosa	0	1.001	0	0	0	0	0	0	1.001	2.002	10.01	0	1.001	0	0	0	0	1.001	0	0	0	0	0	0	0	0	0	1.001	0	1.001	11.982
Dry	December	Formosa	0	0	0	0	0	30.03	0	0	0	0	0	0	0	0	0	0	0	0	0	0	0	0	0	0	0	0	0	0	0	0	-0.03003
Dry	December	Formosa	0	0	0	0	0	0	0	0	0	0	8.00801	0	0	0	0	0	0	11.011	0	0	0	0	0	0	0	0	0	0	0	1.001	9.97998
Dry	December	Formosa	0	0	0	1.001	0	10.01	0	0	0	2.002	9.00901	0	2.002	0	0	0	0	3.003	0	0	0	0	0	0	0	0	0	0	0	0	2.97297
Dry	December	Formosa	0	0	0	1.001	0	0	0	0	0	1.001	18.018	0	2.002	0	0	0	0	0	0	0	0	0	0	0	0	0	1.001	0	0	1.001	5.97598
Dry	December	Formosa	0	1.001	0	0	0	0	0	0	0	0	20.02	0	1.001	0	0	0	0	4.004	0	0	0	0	0	0	0	0	0	0	0	0	3.97397
Dry	December	Formosa	0	1.001	0	0	0	0	0	0	0	2.002	8.00801	0	2.002	0	0	0	0	6.00601	0	0	0	0	0	0	0	0	0	0	0	5.00501	5.97598
Dry	December	Formosa	0	4.004	0	1.001	0	0	0	0	1.001	1.001	10.01	0	1.001	0	0	0	0	3.003	0	0	0	0	0	0	0	0	0	0	0	2.002	6.97698
Dry	December	Formosa	0	8.00801	0	0	0	0	0	0	0	1.001	8.00801	0	3.003	0	0	1.001	0	0	0	0	0	0	0	0	0	0	0	0	0	4.004	4.97497
Dry	December	Formosa	2.002	2.002	0	2.002	0	0	0	0	2.002	4.004	7.00701	0	1.001	0	0	0	0	0	0	2.002	0	0	0	0	0	0	0	0	0	2.002	5.97598
Dry	December	Formosa	3.003	0	0	0	0	15.015	0	0	0	0	5.00501	0	1.001	0	0	0	0	0	0	3.003	0	0	0	0	0	0	0	0	0	0	2.97297
Dry	December	Formosa	7.00701	0	0	0	0	0	0	0	0	2.002	3.003	0	2.002	0	1.001	1.001	0	6.00601	0	4.004	0	0	0	0	0	0	0	0	0	0	3.97397
Dry	December	Formosa	1.001	2.002	0	0	0	0	0	0	2.002	0	7.00701	0	1.001	0	0	0	0	1.001	0	4.004	0	0	0	0	0	0	0	0	0	0	11.982
Dry	December	Formosa	0	1.001	0	1.001	0	0	0	0	0	1.001	6.00601	0	1.001	0	0	0	0	4.004	0	4.004	0	0	0	0	0	0	0	0	0	2.002	9.97998
Dry	December	Formosa	0	3.003	0	0	0	0	0	0	0	3.003	7.00701	0	2.002	0	0	0	0	0	0	1.001	0	0	0	0	0	0	0	0	0	1.001	12.983
Dry	December	Formosa	12.012	0	0	0	0	6.00601	0	0	0	1.001	2.002	0	0	0	0	3.003	0	0	0	3.003	0	0	0	0	0	0	0	0	0	0	2.97297
Dry	December	Formosa	2.002	1.001	0	0	0	0	0	0	1.001	0	8.00801	0	2.002	0	0	1.001	0	5.00501	0	5.00501	0	0	0	0	0	0	0	0	0	2.002	2.97297
Dry	December	Formosa	8.00801	0	0	0	0	0	0	0	0	1.001	1.001	0	0	0	0	1.001	0	2.002	0	2.002	0	0	0	0	0	0	0	0	0	5.00501	9.97998
Dry	December	Formosa	5.00501	0	0	0	0	25.025	0	0	0	0	0	0	0	0	0	0	0	0	0	0	0	0	0	0	0	0	0	0	0	0	-0.03003
Dry	December	Formosa	4.004	7.00701	0	0	0	0	0	0	0	4.004	4.004	0	0	0	0	1.001	0	3.003	0	1.001	0	0	0	0	0	0	0	0	0	0	5.97598
Dry	December	Formosa	0	1.001	0	0	0	0	0	0	0	0	9.00901	0	9.00901	5.00501	0	0	0	0	0	3.003	0	0	0	0	0	0	0	0	0	0	2.97297
Dry	December	Formosa	0	2.002	0	0	0	0	0	0	1.001	0	13.013	1.001	1.001	4.004	0	0	0	1.001	0	2.002	0	0	0	0	0	0	0	0	0	1.001	3.97397
Dry	December	Formosa	0	4.004	0	1.001	0	0	0	0	1.001	2.002	9.00901	1.001	4.004	2.002	0	0	0	0	0	2.002	0	0	0	0	0	0	0	0	0	2.002	1.97197
Dry	December	Formosa	1.001	2.002	0	0	0	0	0	0	0	0	8.00801	1.001	2.002	1.001	1.001	0	0	7.00701	0	0	0	0	0	0	0	0	0	0	0	0	6.97698
Dry	December	Formosa	0	2.002	0	0	0	0	0	0	0	0	11.011	0	4.004	4.004	0	0	0	0	0	4.004	0	0	0	0	0	0	0	0	0	0	4.97497
Dry	December	Formosa	0	3.003	0	0	0	0	0	0	1.001	0	12.012	0	7.00701	4.004	0	0	0	1.001	0	0	0	0	0	0	0	0	0	0	0	2.002	-0.03003
Dry	December	Formosa	1.001	0	0	0	0	1.001	0	0	0	10.01	2.002	0	0	0	0	0	0	10.01	0	0	0	0	0	0	0	0	0	2.002	0	0	3.97397
Dry	December	Formosa	0	0	0	0	0	0	0	0	1.001	0	15.015	0	2.002	1.001	0	0	0	3.003	0	0	0	0	0	0	0	0	0	0	0	1.001	6.97698
Dry	December	Formosa	1.001	0	0	0	0	0	0	0	0	1.001	9.00901	0	2.002	0	0	0	0	10.01	0	0	0	0	0	0	0	0	0	0	0	0	6.97698
Dry	December	Formosa	1.001	1.001	0	0	0	0	0	0	0	4.004	9.00901	0	2.002	1.001	0	0	0	2.002	0	1.001	0	0	0	0	0	0	0	0	0	1.001	7.97798
Dry	December	Formosa	1.93811	1.70383	0	0.362064	0	2.85392	0	0.0212979	0.596341	1.55475	8.1358	0.0638937	1.87421	0.468554	0.106489	0.170383	0	2.87522	0.0212979	0.873214	0	0	0	0	0	0	0.170383	0.0638937	0	1.23528	4.91108
Dry	December	Formosa	1.87286	1.69749	0	0.34847	0	2.91464	0	0.021751	0.609029	1.54523	8.11722	0.0652531	1.8289	0.478523	0.0874573	0.174008	0	2.91509	0.021751	0.891793	0	0	0	0	0	0	0.174008	0.0652531	0	1.24026	4.93102
Dry	December	Formosa	1.9127	1.7336	0	0.334586	0	2.97665	0	0.0222138	0.621987	1.55681	8.11954	0.0666415	1.78262	0.488704	0.0467223	0.177711	0	2.97712	0.000915935	0.910767	0	0	0	0	0	0	0.177711	0.0666415	0	1.13886	4.88749
Dry	January	Formosa	0	2.002	0	0	0	0	0	0	1.001	6.00601	9.00901	1.001	2.002	2.002	0	0	0	0	0	0	0	0	0	0	0	0	0	0	0	1.001	5.97598
Dry	January	Formosa	0	1.001	0	0	0	0	0	0	0	1.001	12.012	2.002	6.00601	0	0	0	0	0	0	1.001	0	0	0	0	0	0	0	0	0	0	6.97698
Dry	January	Formosa	0	1.001	0	3.003	0	0	0	0	0	5.00501	2.002	1.001	0	0	0	0	0	12.012	0	1.001	0	0	0	0	0	0	0	0	0	0	4.97497
Dry	January	Formosa	0	0	1.001	1.001	0	0	0	0	0	12.012	11.011	0	1.001	1.001	0	0	0	0	0	1.001	0	0	0	0	0	0	0	0	0	0	1.97197
Dry	January	Formosa	0	0	0	0	0	0	0	0	0	13.013	2.002	0	1.001	0	0	0	0	11.011	0	0	0	0	0	0	0	0	0	0	0	0	2.97297
Dry	January	Formosa	0	2.002	0	0	0	0	0	0	1.001	1.001	14.014	0	1.001	3.003	0	0	0	5.00501	0	0	0	0	0	0	0	0	0	0	0	0	2.97297
Dry	January	Formosa	0	5.00501	0	0	0	0	0	0	1.001	0	9.00901	0	3.003	5.00501	0	0	0	2.002	0	1.001	0	0	0	0	0	0	0	0	0	0	3.97397
Dry	January	Formosa	0	1.001	0	0	0	0	0	0	0	1.001	14.014	0	3.003	4.004	0	0	0	0	0	1.001	0	0	0	0	0	0	0	0	0	0	5.97598
Dry	January	Formosa	0	0	0	0	0	11.011	0	2.002	1.001	8.00801	4.004	0	1.001	0	0	0	0	1.001	0	0	0	0	0	0	0	0	0	0	0	0	1.97197
Dry	January	Formosa	0	1.001	0	0	0	0	0	0	0	2.002	16.016	0	4.004	0	0	0	0	0	0	0	0	0	0	0	0	0	0	0	0	0	6.97698
Dry	January	Formosa	0	0	0	0	0	0	0	0	0	10.01	8.00801	0	1.001	0	0	0	0	6.00601	0	1.001	0	0	0	0	0	0	0	0	0	0	3.97397
Dry	January	Formosa	0	0	0	0	0	0	0	0	0	2.002	11.011	0	5.00501	0	0	0	0	10.01	0	0	0	0	0	0	0	0	0	0	0	0	1.97197
Dry	January	Formosa	0	0	0	0	0	0	0	0	0	7.00701	7.00701	0	1.001	0	0	0	0	9.00901	0	0	0	0	0	0	0	0	0	0	0	0	5.97598
Dry	January	Formosa	0	1.001	0	0	0	0	0	0	0	1.001	2.002	0	2.002	1.001	0	0	0	14.014	0	4.004	0	0	0	0	0	0	0	0	0	0	4.97497
Dry	January	Formosa	0	0	0	0	0	0	0	0	1.001	1.001	9.00901	0	6.00601	0	0	0	0	6.00601	0	0	0	0	0	0	0	0	0	0	0	0	6.97698
Dry	January	Formosa	0	0	0	0	0	0	0	0	0	3.003	11.011	0	2.002	0	0	0	0	8.00801	0	1.001	0	0	0	0	0	0	0	0	0	1.001	3.97397
Dry	January	Formosa	1.001	1.001	0	0	0	0	0	0	0	0	6.00601	0	1.001	0	0	0	0	18.018	0	0	0	0	0	0	0	0	0	0	0	1.001	1.97197
Dry	January	Formosa	0	2.002	0	0	0	0	0	0	1.001	1.001	11.011	0	4.004	1.001	0	0	0	8.00801	0	0	0	0	0	0	0	0	0	0	0	0	1.97197
Dry	January	Formosa	0	2.002	0	0	0	0	0	0	0	0	8.00801	1.001	4.004	3.003	0	0	0	1.001	0	1.001	0	0	0	0	0	0	0	0	0	2.002	7.97798
Dry	January	Formosa	0	3.003	1.001	0	0	0	0	1.001	0	0	12.012	0	3.003	1.001	0	0	0	0	0	1.001	0	0	0	0	0	0	0	0	0	0	7.97798
Dry	January	Formosa	1.001	2.002	0	0	0	0	0	0	0	0	6.00601	1.001	1.001	2.002	0	0	0	8.00801	0	3.003	0	0	0	0	0	0	0	0	0	0	5.97598
Dry	January	Formosa	0	8.00801	0	1.001	0	0	0	0	2.002	0	8.00801	0	3.003	2.002	0	0	0	0	0	0	0	0	0	0	0	0	0	0	0	1.001	4.97497
Dry	January	Formosa	1.001	3.003	0	0	0	0	0	0	0	0	10.01	1.001	2.002	1.001	0	0	0	3.003	0	0	0	0	0	0	0	0	0	0	0	1.001	7.97798
Dry	January	Formosa	0	1.001	0	0	0	0	0	0	0	0	10.01	0	4.004	0	0	0	0	0	0	1.001	0	0	0	0	0	0	0	0	0	5.00501	8.97898
Dry	January	Formosa	0	1.001	0	0	0	0	0	0	0	6.00601	9.00901	0	2.002	1.001	0	0	0	4.004	0	0	0	0	0	0	0	0	0	0	0	0	6.97698
Dry	January	Formosa	0	5.00501	0	0	0	0	0	0	0	0	4.004	0	1.001	5.00501	0	0	0	0	0	0	0	0	0	0	0	0	0	0	0	3.003	11.982
Dry	January	Formosa	0	0	0	0	0	0	0	1.001	0	1.001	4.004	0	2.002	0	0	0	0	17.017	0	1.001	0	0	0	0	0	0	0	0	0	0	3.97397
Dry	January	Formosa	0	1.001	0	0	0	0	0	0	0	5.00501	7.00701	0	1.001	2.002	1.001	0	0	3.003	0	0	0	0	0	0	0	0	0	0	0	0	9.97998
Dry	January	Formosa	2.002	0	0	0	0	0	0	0	0	0	6.00601	0	4.004	4.004	0	0	0	0	0	1.001	0	0	0	0	0	0	0	0	0	3.003	9.97998
Dry	January	Formosa	2.002	0	0	0	0	0	0	0	0	8.00801	6.00601	0	1.001	0	0	0	0	11.011	0	0	0	0	0	0	0	0	0	0	0	0	1.97197
Dry	January	Formosa	1.001	1.001	0	0	0	0	0	0	0	7.00701	3.003	0	3.003	0	0	0	0	7.00701	0	1.001	0	0	0	0	0	0	0	0	0	2.002	4.97497
Dry	January	Formosa	0	2.002	0	0	0	0	0	0	0	4.004	5.00501	0	4.004	1.001	0	0	0	9.00901	0	0	0	0	0	0	0	0	0	0	0	1.001	3.97397
Dry	January	Formosa	0	2.002	0	0	0	0	0	0	1.001	0	8.00801	0	5.00501	0	0	0	0	2.002	0	0	0	0	0	0	0	0	0	0	0	3.003	8.97898
Dry	January	Formosa	0	2.002	0	0	0	0	0	0	0	4.004	7.00701	0	3.003	0	0	0	0	4.004	0	1.001	0	0	0	0	0	0	0	0	0	0	8.97898
Dry	January	Formosa	0	0	1.001	0	0	0	0	0	0	2.002	7.00701	0	2.002	2.002	1.001	0	0	8.00801	0	0	0	0	0	0	0	0	0	0	0	2.002	4.97497
Dry	January	Formosa	0	0	0	0	0	0	0	0	0	1.001	4.004	1.001	4.004	4.004	2.002	0	0	7.00701	0	3.003	0	0	0	0	0	0	0	0	0	0	3.97397
Dry	January	Formosa	0	0	0	0	0	0	0	0	0	1.001	6.00601	0	6.00601	1.001	0	0	0	7.00701	0	0	0	0	0	0	0	0	0	0	0	2.002	6.97698
Dry	January	Formosa	0	3.003	0	0	0	0	0	0	1.001	1.001	3.003	0	9.00901	1.001	0	0	0	1.001	0	0	0	0	0	0	0	0	0	0	0	4.004	6.97698
Dry	January	Formosa	0	0	0	0	0	0	0	0	0	0	5.00501	0	8.00801	0	0	0	0	9.00901	0	2.002	0	0	0	0	0	0	0	0	0	1.001	4.97497
Dry	January	Formosa	0	3.003	0	0	0	0	0	0	2.002	1.001	12.012	0	2.002	3.003	0	0	0	1.001	0	0	0	0	0	0	0	0	0	0	0	1.001	4.97497
Dry	January	Formosa	4.004	0	0	0	0	0	0	0	0	6.00601	7.00701	0	1.001	0	0	2.002	0	0	0	9.00901	0	0	0	0	0	0	0	0	0	0	0.970971
Dry	January	Formosa	0	0	0	0	0	29.029	0	0	0	0	0	0	0	0	0	0	0	0	0	0	0	0	0	0	0	0	0	0	0	0	0.970971
Dry	January	Formosa	3.003	1.001	0	1.001	0	0	0	0	1.001	2.002	9.00901	0	0	0	0	0	0	0	0	4.004	0	0	0	0	0	0	0	0	0	0	8.97898
Dry	January	Formosa	3.003	4.004	0	0	0	0	0	0	0	1.001	4.004	0	0	0	0	0	0	2.002	0	7.00701	0	0	0	0	0	0	1.001	0	0	2.002	5.97598
Dry	January	Formosa	1.001	5.00501	0	0	0	0	0	0	0	1.001	4.004	0	0	0	0	0	0	1.001	0	8.00801	0	0	0	0	0	0	1.001	0	0	4.004	4.97497
Dry	January	Formosa	4.004	2.002	0	0	0	14.014	0	0	0	2.002	1.001	0	0	0	0	0	0	0	0	2.002	0	0	0	0	0	0	0	0	0	1.001	3.97397
Dry	January	Formosa	0	0	0	0	0	29.029	0	0	0	0	1.001	0	0	0	0	0	0	0	0	0	0	0	0	0	0	0	0	0	0	0	-0.03003
Dry	January	Formosa	0.489852	1.44826	0.0638937	0.127787	0	1.76773	0	0.0851916	0.276873	2.70483	7.1135	0.170383	2.53445	1.06489	0.0851916	0.0425958	0	4.57905	0	1.19268	0	0	0	0	0	0	0.0425958	0	0	0.873214	5.33704
Dry	January	Formosa	0.500274	1.43647	0.0652531	0.130506	0	1.80534	0	0.0870042	0.261466	2.63459	7.07317	0.15271	2.54578	1.04496	0.0870042	0.0435021	0	4.67647	0	1.21806	0	0	0	0	0	0	0.0435021	0	0	0.870495	5.32344
Dry	January	Formosa	0.510918	1.44574	0.0666415	0.133283	0	1.84375	0	0.0888553	0.267029	2.66935	6.96808	0.113364	2.47216	1.06719	0.0888553	0.0444277	0	4.77597	0	1.22268	0	0	0	0	0	0	0.0444277	0	0	0.889016	5.28826
Dry	February	Formosa	0	3.003	0	0	0	0	0	0	0	3.003	7.00701	0	2.002	0	0	0	0	0	0	1.001	0	0	0	0	0	0	0	0	0	1.001	12.983
Dry	February	Formosa	0	1.001	0	0	0	0	0	0	0	1.001	2.002	0	2.002	1.001	0	0	0	14.014	0	4.004	0	0	0	0	0	0	0	0	0	0	4.97497
Dry	February	Formosa	0	2.002	0	0	0	0	0	0	1.001	6.00601	9.00901	1.001	2.002	2.002	0	0	0	0	0	0	0	0	0	0	0	0	0	0	0	1.001	5.97598
Dry	February	Formosa	0	0	0	0	0	0	0	1.001	0	1.001	4.004	0	2.002	0	0	0	0	17.017	0	1.001	0	0	0	0	0	0	0	0	0	0	3.97397
Dry	February	Formosa	4.004	0	0	0	0	0	0	0	0	6.00601	7.00701	0	1.001	0	0	2.002	0	0	0	9.00901	0	0	0	0	0	0	0	0	0	0	0.970971
Dry	February	Formosa	13.013	1.001	0	0	0	0	0	0	1.001	1.001	9.00901	0	0	0	0	0	0	0	0	0	0	0	0	0	0	0	0	0	0	0	4.97497
Dry	February	Formosa	0	0	0	0	0	17.017	0	0	0	1.001	6.00601	0	0	0	0	0	0	4.004	0	0	0	0	0	0	0	0	0	0	0	1.001	0.970971
Dry	February	Formosa	2.002	0	0	0	0	0	0	0	0	8.00801	6.00601	0	1.001	0	0	0	0	11.011	0	0	0	0	0	0	0	0	0	0	0	0	1.97197
Dry	February	Formosa	0	0	0	0	0	29.029	0	0	0	0	1.001	0	0	0	0	0	0	0	0	0	0	0	0	0	0	0	0	0	0	0	-0.03003
Dry	February	Formosa	0	1.001	0	0	0	0	0	0	0	0	10.01	0	4.004	0	0	0	0	0	0	1.001	0	0	0	0	0	0	0	0	0	5.00501	8.97898
Dry	February	Formosa	0	5.00501	0	0	0	0	0	0	0	0	4.004	0	1.001	5.00501	0	0	0	0	0	0	0	0	0	0	0	0	0	0	0	3.003	11.982
Dry	February	Formosa	0	1.001	0	0	0	0	0	0	0	5.00501	7.00701	0	1.001	2.002	1.001	0	0	3.003	0	0	0	0	0	0	0	0	0	0	0	0	9.97998
Dry	February	Formosa	7.00701	0	0	0	0	0	0	0	0	2.002	3.003	0	2.002	0	1.001	1.001	0	6.00601	0	4.004	0	0	0	0	0	0	0	0	0	0	3.97397
Dry	February	Formosa	8.00801	0	0	0	0	0	0	0	0	1.001	1.001	0	0	0	0	1.001	0	2.002	0	2.002	0	0	0	0	0	0	0	0	0	5.00501	9.97998
Dry	February	Formosa	1.001	2.002	0	0	0	0	0	0	0	0	6.00601	1.001	1.001	2.002	0	0	0	8.00801	0	3.003	0	0	0	0	0	0	0	0	0	0	5.97598
Dry	February	Formosa	0	0	0	0	0	0	0	0	0	0	5.00501	0	8.00801	0	0	0	0	9.00901	0	2.002	0	0	0	0	0	0	0	0	0	1.001	4.97497
Dry	February	Formosa	0	2.002	0	0	0	0	0	0	0	0	11.011	0	4.004	4.004	0	0	0	0	0	4.004	0	0	0	0	0	0	0	0	0	0	4.97497
Dry	February	Formosa	0	0	0	0	0	0	0	0	0	2.002	11.011	0	5.00501	0	0	0	0	10.01	0	0	0	0	0	0	0	0	0	0	0	0	1.97197
Dry	February	Formosa	5.00501	2.002	0	1.001	0	0	0	0	0	2.002	9.00901	0	4.004	0	1.001	0	0	1.001	0	0	0	0	0	0	0	0	0	0	0	1.001	3.97397
Dry	February	Formosa	5.00501	2.002	0	0	0	0	0	0	1.001	1.001	8.00801	0	4.004	0	0	0	0	5.00501	0	0	0	0	0	0	0	0	1.001	0	0	0	2.97297
Dry	February	Formosa	0	1.001	0	0	0	0	0	0	0	0	20.02	0	1.001	0	0	0	0	4.004	0	0	0	0	0	0	0	0	0	0	0	0	3.97397
Dry	February	Formosa	1.001	3.003	0	0	0	0	0	0	3.003	3.003	11.011	0	2.002	0	0	0	0	2.002	0	0	0	0	0	0	0	0	1.001	0	0	1.001	2.97297
Dry	February	Formosa	1.001	0	0	0	0	0	0	0	0	1.001	9.00901	0	2.002	0	0	0	0	10.01	0	0	0	0	0	0	0	0	0	0	0	0	6.97698
Dry	February	Formosa	0	8.00801	0	1.001	0	0	0	0	2.002	0	8.00801	0	3.003	2.002	0	0	0	0	0	0	0	0	0	0	0	0	0	0	0	1.001	4.97497
Dry	February	Formosa	0	4.004	0	1.001	0	0	0	0	2.002	3.003	11.011	0	1.001	0	0	0	0	4.004	0	0	0	0	0	0	0	0	0	0	0	0	3.97397
Dry	February	Formosa	0	1.001	0	0	0	0	0	0	1.001	2.002	10.01	0	1.001	0	0	0	0	1.001	0	0	0	0	0	0	0	0	0	1.001	0	1.001	11.982
Dry	February	Formosa	0	1.001	0	0	0	0	0	0	0	1.001	12.012	2.002	6.00601	0	0	0	0	0	0	1.001	0	0	0	0	0	0	0	0	0	0	6.97698
Dry	February	Formosa	1.001	0	0	0	0	1.001	0	0	0	10.01	2.002	0	0	0	0	0	0	10.01	0	0	0	0	0	0	0	0	0	2.002	0	0	3.97397
Dry	February	Formosa	3.003	0	0	0	0	15.015	0	0	0	0	5.00501	0	1.001	0	0	0	0	0	0	3.003	0	0	0	0	0	0	0	0	0	0	2.97297
Dry	February	Formosa	0	1.001	0	0	0	0	0	0	0	6.00601	9.00901	0	2.002	1.001	0	0	0	4.004	0	0	0	0	0	0	0	0	0	0	0	0	6.97698
Dry	February	Formosa	1.001	5.00501	0	0	0	0	0	0	0	1.001	4.004	0	0	0	0	0	0	1.001	0	8.00801	0	0	0	0	0	0	1.001	0	0	4.004	4.97497
Dry	February	Formosa	0	2.002	0	0	0	0	0	0	1.001	1.001	11.011	0	4.004	1.001	0	0	0	8.00801	0	0	0	0	0	0	0	0	0	0	0	0	1.97197
Dry	February	Formosa	1.001	3.003	0	0	0	0	0	0	0	0	10.01	1.001	2.002	1.001	0	0	0	3.003	0	0	0	0	0	0	0	0	0	0	0	1.001	7.97798
Dry	February	Formosa	0	1.001	0	0	0	0	0	0	0	1.001	14.014	0	3.003	4.004	0	0	0	0	0	1.001	0	0	0	0	0	0	0	0	0	0	5.97598
Dry	February	Formosa	0	1.001	0	0	0	0	0	0	0	2.002	8.00801	0	2.002	0	0	0	0	6.00601	0	0	0	0	0	0	0	0	0	0	0	5.00501	5.97598
Dry	February	Formosa	1.001	1.001	0	0	0	0	0	0	0	7.00701	3.003	0	3.003	0	0	0	0	7.00701	0	1.001	0	0	0	0	0	0	0	0	0	2.002	4.97497
Dry	February	Formosa	4.004	0	0	0	0	1.001	0	0	0	3.003	3.003	0	0	0	0	0	0	18.018	0	0	0	0	0	0	0	0	0	0	0	0	0.970971
Dry	February	Formosa	2.002	2.002	0	2.002	0	0	0	0	2.002	4.004	7.00701	0	1.001	0	0	0	0	0	0	2.002	0	0	0	0	0	0	0	0	0	2.002	5.97598
Dry	February	Formosa	0	0	0	0	0	0	0	0	0	13.013	2.002	0	1.001	0	0	0	0	11.011	0	0	0	0	0	0	0	0	0	0	0	0	2.97297
Dry	February	Formosa	0	0	0	0	0	0	0	0	0	3.003	11.011	0	2.002	0	0	0	0	8.00801	0	1.001	0	0	0	0	0	0	0	0	0	1.001	3.97397
Dry	February	Formosa	0	2.002	0	0	0	0	0	0	0	4.004	5.00501	0	4.004	1.001	0	0	0	9.00901	0	0	0	0	0	0	0	0	0	0	0	1.001	3.97397
Dry	February	Formosa	0	2.002	0	0	0	0	0	0	1.001	0	8.00801	0	5.00501	0	0	0	0	2.002	0	0	0	0	0	0	0	0	0	0	0	3.003	8.97898
Dry	February	Formosa	0	0	0	0	0	0	0	0	0	1.001	6.00601	0	6.00601	1.001	0	0	0	7.00701	0	0	0	0	0	0	0	0	0	0	0	2.002	6.97698
Dry	February	Formosa	0	1.001	0	0	0	0	0	0	0	2.002	16.016	0	4.004	0	0	0	0	0	0	0	0	0	0	0	0	0	0	0	0	0	6.97698
Dry	February	Formosa	3.003	1.001	0	1.001	0	0	0	0	1.001	2.002	9.00901	0	0	0	0	0	0	0	0	4.004	0	0	0	0	0	0	0	0	0	0	8.97898
Dry	February	Formosa	0	0	0	1.001	0	0	0	0	0	1.001	18.018	0	2.002	0	0	0	0	0	0	0	0	0	0	0	0	0	1.001	0	0	1.001	5.97598
Dry	February	Formosa	4.004	2.002	0	0	0	14.014	0	0	0	2.002	1.001	0	0	0	0	0	0	0	0	2.002	0	0	0	0	0	0	0	0	0	1.001	3.97397
Dry	February	Formosa	1.42696	1.36307	0	0.149085	0	1.63994	0	0.0212979	0.340766	2.40666	7.64594	0.106489	2.17239	0.575043	0.0638937	0.0851916	0	4.36607	0	1.15009	0	0	0	0	0	0	0.0851916	0.0638937	0	0.937107	5.40093
Dry	February	Formosa	1.45732	1.32817	0	0.152257	0	1.67483	0	0.021751	0.348017	2.39397	7.65954	0.108755	2.17601	0.587278	0.0652531	0.0870042	0	4.45896	0	1.15326	0	0	0	0	0	0	0.0870042	0.0652531	0	0.935748	5.23961
Dry	February	Formosa	1.48833	1.33513	0	0.155497	0	1.71046	0	0.0222138	0.355421	2.42361	7.77991	0.111069	2.17971	0.578475	0.0666415	0.0888553	0	4.25566	0	1.0926	0	0	0	0	0	0	0.0888553	0.0666415	0	0.955657	5.24524
Rainy	June	Formosa	0	3.003	0	0	0	0	0	0	0	0	6.00601	0	0	0	0	0	0	20.02	0	0	0	0	0	0	0	0	0	0	0	0	0.970971
Rainy	June	Formosa	0	0	0	0	0	1.001	0	0	0	0	5.00501	0	0	1.001	0	0	0	4.004	0	0	0	0	0	0	0	0	0	0	0	2.002	16.987
Rainy	June	Formosa	0	2.002	0	0	0	0	0	0	1.001	0	7.00701	0	2.002	2.002	0	0	0	8.00801	0	0	0	0	0	0	0	0	0	0	0	0	7.97798
Rainy	June	Formosa	0	2.002	0	0	0	0	0	0	0	1.001	2.002	0	3.003	4.004	0	0	0	12.012	0	0	0	0	0	0	0	0	0	0	0	1.001	4.97497
Rainy	June	Formosa	0	3.003	0	0	0	0	0	0	0	0	6.00601	0	5.00501	1.001	0	0	4.004	0	0	0	0	0	0	0	0	0	0	0	0	5.00501	5.97598
Rainy	June	Formosa	0	3.003	0	0	0	1.001	0	0	0	0	6.00601	0	1.001	3.003	0	0	0	8.00801	0	0	0	0	0	0	0	0	0	0	0	0	7.97798
Rainy	June	Formosa	0	5.00501	0	0	0	0	0	0	0	0	9.00901	0	2.002	4.004	0	0	0	2.002	0	0	0	0	0	0	0	0	0	0	0	2.002	5.97598
Rainy	June	Formosa	0	2.002	0	0	0	0	0	0	0	0	12.012	0	3.003	4.004	0	0	0	0	0	0	0	0	0	0	0	0	0	0	0	0	8.97898
Rainy	June	Formosa	0	2.002	0	0	0	0	0	0	1.001	0	3.003	0	6.00601	4.004	0	0	0	4.004	0	0	0	0	0	0	0	0	0	0	0	3.003	6.97698
Rainy	June	Formosa	0	4.004	0	0	0	0	0	0	0	0	4.004	0	7.00701	3.003	0	0	0	1.001	0	2.002	0	0	0	0	0	0	0	0	0	2.002	6.97698
Rainy	June	Formosa	0	0	0	0	0	19.019	0	0	0	0	5.00501	0	2.002	0	0	0	0	0	0	0	0	0	0	0	0	0	0	0	0	0	3.97397
Rainy	June	Formosa	0	0	0	0	0	0	0	0	0	0	7.00701	0	3.003	2.002	0	0	0	0	0	0	0	0	0	0	0	0	0	0	0	10.01	7.97798
Rainy	June	Formosa	0	0	0	0	0	1.001	0	0	1.001	0	4.004	0	4.004	5.00501	0	0	0	5.00501	2.002	0	0	0	0	0	0	0	0	0	0	3.003	4.97497
Rainy	June	Formosa	0	2.002	0	0	0	0	0	0	0	0	4.004	0	4.004	5.00501	0	0	0	1.001	0	0	0	0	0	0	0	0	0	0	0	6.00601	7.97798
Rainy	June	Formosa	0	2.002	0	0	0	0	0	0	0	0	6.00601	0	2.002	4.004	0	0	0	0	0	0	0	0	0	0	0	0	0	0	0	5.00501	10.981
Rainy	June	Formosa	0	3.003	0	0	0	0	0	0	0	0	9.00901	0	3.003	1.001	0	0	0	0	0	0	0	0	0	0	0	0	0	0	0	5.00501	8.97898
Rainy	June	Formosa	0	2.002	0	0	0	0	0	0	0	0	6.00601	0	3.003	6.00601	0	0	0	4.004	0	0	0	0	0	0	0	0	0	0	0	0	8.97898
Rainy	June	Formosa	0	1.001	0	0	0	0	0	0	0	0	5.00501	0	3.003	4.004	0	0	0	1.001	0	0	0	0	0	0	0	0	0	0	0	8.00801	7.97798
Rainy	June	Formosa	0	1.001	0	0	0	6.00601	0	0	0	0	7.00701	0	7.00701	0	0	0	0	0	0	0	0	0	0	0	0	0	0	0	0	2.002	6.97698
Rainy	June	Formosa	0	3.003	0	0	0	0	0	0	0	0	7.00701	0	7.00701	1.001	0	0	0	0	0	0	0	0	0	0	0	0	0	0	0	3.003	8.97898
Rainy	June	Formosa	0	0	0	0	0	0	0	0	0	0	8.00801	0	3.003	3.003	0	0	0	1.001	0	0	0	0	0	0	0	0	0	0	0	3.003	11.982
Rainy	June	Formosa	0	0	0	0	0	0	0	0	0	0	8.00801	0	0	2.002	0	0	0	0	0	1.001	0	0	0	0	0	0	0	0	0	6.00601	12.983
Rainy	June	Formosa	0	2.002	0	0	0	0	0	0	0	0	9.00901	0	4.004	5.00501	0	0	0	5.00501	0	0	0	0	0	0	0	0	0	0	0	0	4.97497
Rainy	June	Formosa	0	2.002	0	0	0	0	0	0	0	0	4.004	0	2.002	5.00501	0	0	0	0	0	0	0	0	0	0	0	0	0	0	0	7.00701	9.97998
Rainy	June	Formosa	0	1.001	0	0	0	0	0	0	0	0	5.00501	0	4.004	1.001	0	0	0	0	0	0	0	0	0	0	0	0	0	0	0	7.00701	11.982
Rainy	June	Formosa	0	3.003	0	0	0	0	0	0	1.001	0	12.012	0	2.002	6.00601	0	0	0	0	0	0	0	0	0	0	0	0	0	0	0	1.001	4.97497
Rainy	June	Formosa	0	1.001	0	0	0	0	0	0	0	0	5.00501	0	2.002	1.001	0	0	0	15.015	0	0	0	0	0	0	0	0	0	0	0	3.003	2.97297
Rainy	June	Formosa	0	1.001	0	0	0	0	0	0	0	0	9.00901	0	1.001	3.003	0	0	0	0	0	0	0	0	0	0	0	0	0	0	0	5.00501	10.981
Rainy	June	Formosa	0	2.002	0	0	0	0	0	0	0	0	5.00501	0	4.004	2.002	0	0	0	6.00601	0	0	0	0	0	0	0	0	1.001	0	0	3.003	6.97698
Rainy	June	Formosa	0	6.00601	0	0	0	0	0	0	0	0	6.00601	0	3.003	1.001	0	0	0	4.004	0	1.001	0	0	0	0	0	0	0	0	0	2.002	6.97698
Rainy	June	Formosa	0	0	0	0	0	0	0	0	0	0	2.002	0	4.004	1.001	0	0	0	0	0	0	0	0	0	0	0	0	0	0	0	7.00701	15.986
Rainy	June	Formosa	0	3.003	0	0	0	0	0	0	0	0	5.00501	0	3.003	5.00501	0	0	0	0	0	0	0	0	0	0	0	0	0	0	0	4.004	9.97998
Rainy	June	Formosa	0	2.002	0	0	0	0	0	0	0	0	8.00801	0	6.00601	1.001	0	0	0	0	0	0	0	0	0	0	0	0	0	0	0	2.002	10.981
Rainy	June	Formosa	0	3.003	0	0	0	0	0	0	0	0	5.00501	0	5.00501	3.003	0	0	0	0	0	0	0	0	0	0	0	0	0	0	0	5.00501	8.97898
Rainy	June	Formosa	0	4.004	0	0	0	0	0	0	0	0	2.002	0	5.00501	0	0	0	0	3.003	0	0	0	0	0	0	0	0	0	0	0	2.002	13.984
Rainy	June	Formosa	0	1.001	0	0	0	2.002	0	0	0	0	2.002	0	3.003	2.002	0	0	0	11.011	0	0	0	0	0	0	0	0	0	0	0	0	8.97898
Rainy	June	Formosa	0	1.001	0	0	0	0	0	0	0	0	6.00601	0	1.001	3.003	0	0	0	2.002	0	0	0	0	0	0	0	0	0	0	0	6.00601	10.981
Rainy	June	Formosa	0	3.003	0	0	0	0	0	0	0	0	8.00801	0	4.004	4.004	0	0	0	1.001	0	0	0	0	0	0	0	0	0	0	0	3.003	6.97698
Rainy	June	Formosa	0	0	0	0	0	0	0	0	0	0	5.00501	0	1.001	3.003	0	0	0	8.00801	0	0	0	0	0	0	0	0	0	0	0	1.001	11.982
Rainy	June	Formosa	0	3.003	0	0	0	0	0	0	0	0	2.002	0	6.00601	1.001	0	0	0	0	0	0	0	0	0	0	0	0	0	0	0	9.00901	8.97898
Rainy	June	Formosa	0	1.001	0	0	0	5.00501	0	0	0	1.001	1.001	0	3.003	0	0	0	0	5.00501	0	0	0	0	0	0	0	0	0	0	0	2.002	11.982
Rainy	June	Formosa	0	1.001	0	0	0	14.014	0	0	0	0	3.003	0	1.001	1.001	0	0	0	4.004	0	0	0	0	0	0	0	0	0	0	0	0	5.97598
Rainy	June	Formosa	0	0	0	0	0	1.001	0	0	0	0	9.00901	0	4.004	2.002	0	0	0	6.00601	0	0	0	0	0	0	0	0	0	0	0	4.004	3.97397
Rainy	June	Formosa	0	3.003	0	0	0	0	0	0	0	0	2.002	0	0	1.001	0	0	0	3.003	0	0	0	0	0	0	0	0	0	0	0	11.011	9.97998
Rainy	June	Formosa	0	4.004	0	0	0	0	0	0	2.002	0	5.00501	0	1.001	3.003	0	0	0	1.001	0	0	0	0	0	0	0	0	0	0	0	0	13.984
Rainy	June	Formosa	0	3.003	0	0	0	0	0	0	0	0	5.00501	2.002	2.002	4.004	0	0	0	0	0	0	0	0	0	0	0	0	0	0	0	2.002	11.982
Rainy	June	Formosa	0	0	0	0	0	3.003	0	0	0	0	5.00501	0	1.001	3.003	0	0	0	8.00801	0	0	0	0	0	0	0	0	0	0	0	3.003	6.97698
Rainy	June	Formosa	0	1.001	0	0	0	0	0	0	0	0	6.00601	0	3.003	2.002	0	0	0	10.01	0	0	0	0	0	0	0	0	0	0	0	0	7.97798
Rainy	June	Formosa	0	4.004	0	0	0	1.001	0	0	0	0	12.012	0	1.001	5.00501	0	0	0	0	0	0	0	0	0	0	0	0	0	0	0	2.002	4.97497
Rainy	June	Formosa	0	3.003	0	0	0	0	0	0	0	0	6.00601	0	0	0	0	0	0	20.02	0	0	0	0	0	0	0	0	0	0	0	0	0.970971
Rainy	July	Formosa	0	0	0	0	0	1.001	0	0	0	0	5.00501	0	0	1.001	0	0	0	4.004	0	0	0	0	0	0	0	0	0	0	0	2.002	16.987
Rainy	July	Formosa	0	2.002	0	0	0	0	0	0	1.001	0	7.00701	0	2.002	2.002	0	0	0	8.00801	0	0	0	0	0	0	0	0	0	0	0	0	7.97798
Rainy	July	Formosa	0	2.002	0	0	0	0	0	0	0	1.001	2.002	0	3.003	4.004	0	0	0	12.012	0	0	0	0	0	0	0	0	0	0	0	1.001	4.97497
Rainy	July	Formosa	0	3.003	0	0	0	0	0	0	0	0	6.00601	0	5.00501	1.001	0	0	4.004	0	0	0	0	0	0	0	0	0	0	0	0	5.00501	5.97598
Rainy	July	Formosa	0	3.003	0	0	0	1.001	0	0	0	0	6.00601	0	1.001	3.003	0	0	0	8.00801	0	0	0	0	0	0	0	0	0	0	0	0	7.97798
Rainy	July	Formosa	0	5.00501	0	0	0	0	0	0	0	0	9.00901	0	2.002	4.004	0	0	0	2.002	0	0	0	0	0	0	0	0	0	0	0	2.002	5.97598
Rainy	July	Formosa	0	2.002	0	0	0	0	0	0	0	0	12.012	0	3.003	4.004	0	0	0	0	0	0	0	0	0	0	0	0	0	0	0	0	8.97898
Rainy	July	Formosa	0	2.002	0	0	0	0	0	0	1.001	0	3.003	0	6.00601	4.004	0	0	0	4.004	0	0	0	0	0	0	0	0	0	0	0	3.003	6.97698
Rainy	July	Formosa	0	4.004	0	0	0	0	0	0	0	0	4.004	0	7.00701	3.003	0	0	0	1.001	0	2.002	0	0	0	0	0	0	0	0	0	2.002	6.97698
Rainy	July	Formosa	0	0	0	0	0	19.019	0	0	0	0	5.00501	0	2.002	0	0	0	0	0	0	0	0	0	0	0	0	0	0	0	0	0	3.97397
Rainy	July	Formosa	0	0	0	0	0	0	0	0	0	0	7.00701	0	3.003	2.002	0	0	0	0	0	0	0	0	0	0	0	0	0	0	0	10.01	7.97798
Rainy	July	Formosa	0	0	0	0	0	1.001	0	0	1.001	0	4.004	0	4.004	5.00501	0	0	0	5.00501	2.002	0	0	0	0	0	0	0	0	0	0	3.003	4.97497
Rainy	July	Formosa	0	2.002	0	0	0	0	0	0	0	0	4.004	0	4.004	5.00501	0	0	0	1.001	0	0	0	0	0	0	0	0	0	0	0	6.00601	7.97798
Rainy	July	Formosa	0	2.002	0	0	0	0	0	0	0	0	6.00601	0	2.002	4.004	0	0	0	0	0	0	0	0	0	0	0	0	0	0	0	5.00501	10.981
Rainy	July	Formosa	0	3.003	0	0	0	0	0	0	0	0	9.00901	0	3.003	1.001	0	0	0	0	0	0	0	0	0	0	0	0	0	0	0	5.00501	8.97898
Rainy	July	Formosa	0	2.002	0	0	0	0	0	0	0	0	6.00601	0	3.003	6.00601	0	0	0	4.004	0	0	0	0	0	0	0	0	0	0	0	0	8.97898
Rainy	July	Formosa	0	1.001	0	0	0	0	0	0	0	0	5.00501	0	3.003	4.004	0	0	0	1.001	0	0	0	0	0	0	0	0	0	0	0	8.00801	7.97798
Rainy	July	Formosa	0	1.001	0	0	0	6.00601	0	0	0	0	7.00701	0	7.00701	0	0	0	0	0	0	0	0	0	0	0	0	0	0	0	0	2.002	6.97698
Rainy	July	Formosa	0	3.003	0	0	0	0	0	0	0	0	7.00701	0	7.00701	1.001	0	0	0	0	0	0	0	0	0	0	0	0	0	0	0	3.003	8.97898
Rainy	July	Formosa	0	0	0	0	0	0	0	0	0	0	8.00801	0	3.003	3.003	0	0	0	1.001	0	0	0	0	0	0	0	0	0	0	0	3.003	11.982
Rainy	July	Formosa	0	0	0	0	0	0	0	0	0	0	8.00801	0	0	2.002	0	0	0	0	0	1.001	0	0	0	0	0	0	0	0	0	6.00601	12.983
Rainy	July	Formosa	0	2.002	0	0	0	0	0	0	0	0	9.00901	0	4.004	5.00501	0	0	0	5.00501	0	0	0	0	0	0	0	0	0	0	0	0	4.97497
Rainy	July	Formosa	0	3.003	0	0	0	0	0	0	0	4.004	4.004	0	1.001	2.002	0	0	0	10.01	0	0	0	0	0	0	0	0	0	0	0	0	5.97598
Rainy	July	Formosa	0	3.003	0	0	0	2.002	0	0	0	0	2.002	0	4.004	7.00701	0	0	0	0	0	0	0	0	0	0	0	0	0	0	0	6.00601	5.97598
Rainy	July	Formosa	0	2.002	0	0	0	0	0	0	0	0	4.004	0	2.002	5.00501	0	0	0	0	0	0	0	0	0	0	0	0	0	0	0	7.00701	9.97998
Rainy	July	Formosa	0	1.001	0	0	0	0	0	0	0	0	5.00501	0	4.004	1.001	0	0	0	0	0	0	0	0	0	0	0	0	0	0	0	7.00701	11.982
Rainy	July	Formosa	0	3.003	0	0	0	0	0	0	1.001	0	12.012	0	2.002	6.00601	0	0	0	0	0	0	0	0	0	0	0	0	0	0	0	1.001	4.97497
Rainy	July	Formosa	0	1.001	0	0	0	0	0	0	0	0	5.00501	0	2.002	1.001	0	0	0	15.015	0	0	0	0	0	0	0	0	0	0	0	3.003	2.97297
Rainy	July	Formosa	0	1.001	0	0	0	0	0	0	0	0	9.00901	0	1.001	3.003	0	0	0	0	0	0	0	0	0	0	0	0	0	0	0	5.00501	10.981
Rainy	July	Formosa	0	2.002	0	0	0	0	0	0	0	0	5.00501	0	4.004	2.002	0	0	0	6.00601	0	0	0	0	0	0	0	0	1.001	0	0	3.003	6.97698
Rainy	July	Formosa	0	6.00601	0	0	0	0	0	0	0	0	6.00601	0	3.003	1.001	0	0	0	4.004	0	1.001	0	0	0	0	0	0	0	0	0	2.002	6.97698
Rainy	July	Formosa	0	0	0	0	0	0	0	0	0	0	2.002	0	4.004	1.001	0	0	0	0	0	0	0	0	0	0	0	0	0	0	0	7.00701	15.986
Rainy	July	Formosa	0	3.003	0	0	0	0	0	0	0	0	5.00501	0	3.003	5.00501	0	0	0	0	0	0	0	0	0	0	0	0	0	0	0	4.004	9.97998
Rainy	July	Formosa	0	2.002	0	0	0	0	0	0	0	0	8.00801	0	6.00601	1.001	0	0	0	0	0	0	0	0	0	0	0	0	0	0	0	2.002	10.981
Rainy	July	Formosa	0	3.003	0	0	0	0	0	0	0	0	5.00501	0	5.00501	3.003	0	0	0	0	0	0	0	0	0	0	0	0	0	0	0	5.00501	8.97898
Rainy	July	Formosa	0	4.004	0	0	0	0	0	0	0	0	2.002	0	5.00501	0	0	0	0	3.003	0	0	0	0	0	0	0	0	0	0	0	2.002	13.984
Rainy	July	Formosa	0	1.001	0	0	0	2.002	0	0	0	0	2.002	0	3.003	2.002	0	0	0	11.011	0	0	0	0	0	0	0	0	0	0	0	0	8.97898
Rainy	July	Formosa	0	1.001	0	0	0	0	0	0	0	0	6.00601	0	1.001	3.003	0	0	0	2.002	0	0	0	0	0	0	0	0	0	0	0	6.00601	10.981
Rainy	July	Formosa	0	3.003	0	0	0	0	0	0	0	0	8.00801	0	4.004	4.004	0	0	0	1.001	0	0	0	0	0	0	0	0	0	0	0	3.003	6.97698
Rainy	July	Formosa	0	0	0	0	0	0	0	0	0	0	5.00501	0	1.001	3.003	0	0	0	8.00801	0	0	0	0	0	0	0	0	0	0	0	1.001	11.982
Rainy	July	Formosa	0	3.003	0	0	0	0	0	0	0	0	2.002	0	6.00601	1.001	0	0	0	0	0	0	0	0	0	0	0	0	0	0	0	9.00901	8.97898
Rainy	July	Formosa	0	1.001	0	0	0	5.00501	0	0	0	1.001	1.001	0	3.003	0	0	0	0	5.00501	0	0	0	0	0	0	0	0	0	0	0	2.002	11.982
Rainy	July	Formosa	0	1.001	0	0	0	14.014	0	0	0	0	3.003	0	1.001	1.001	0	0	0	4.004	0	0	0	0	0	0	0	0	0	0	0	0	5.97598
Rainy	July	Formosa	0	0	0	0	0	1.001	0	0	0	0	9.00901	0	4.004	2.002	0	0	0	6.00601	0	0	0	0	0	0	0	0	0	0	0	4.004	3.97397
Rainy	July	Formosa	0	3.003	0	0	0	0	0	0	0	0	2.002	0	0	1.001	0	0	0	3.003	0	0	0	0	0	0	0	0	0	0	0	11.011	9.97998
Rainy	July	Formosa	0	4.004	0	0	0	0	0	0	2.002	0	5.00501	0	1.001	3.003	0	0	0	1.001	0	0	0	0	0	0	0	0	0	0	0	0	13.984
Rainy	July	Formosa	0	3.003	0	0	0	0	0	0	0	0	5.00501	2.002	2.002	4.004	0	0	0	0	0	0	0	0	0	0	0	0	0	0	0	2.002	11.982
Rainy	July	Formosa	0	0	0	0	0	3.003	0	0	0	0	5.00501	0	1.001	3.003	0	0	0	8.00801	0	0	0	0	0	0	0	0	0	0	0	3.003	6.97698
Rainy	July	Formosa	0	1.001	0	0	0	0	0	0	0	0	6.00601	0	3.003	2.002	0	0	0	10.01	0	0	0	0	0	0	0	0	0	0	0	0	7.97798
Rainy	July	Formosa	0	4.004	0	0	0	1.001	0	0	0	0	12.012	0	1.001	5.00501	0	0	0	0	0	0	0	0	0	0	0	0	0	0	0	2.002	4.97497
Rainy	August	Formosa	0	0	0	0	0	0	0	0	0	1.001	4.004	0	0	4.004	0	0	0	8.00801	0	0	0	0	0	0	0	0	0	0	0	5.00501	7.97798
Rainy	August	Formosa	0	0	0	0	0	15.015	0	0	0	0	3.003	0	0	3.003	0	0	0	0	0	0	0	0	0	0	0	0	0	0	0	5.00501	3.97397
Rainy	August	Formosa	0	0	0	0	0	0	0	0	0	0	13.013	0	0	8.00801	0	0	0	0	0	0	0	0	0	0	0	0	0	0	0	6.00601	2.97297
Rainy	August	Formosa	0	0	0	0	0	16.016	0	0	0	0	2.002	0	0	0	0	0	0	4.004	0	0	0	0	0	0	0	0	0	0	0	0	7.97798
Rainy	August	Formosa	0	0	0	0	0	0	0	0	0	0	6.00601	0	4.004	2.002	0	0	0	2.002	0	0	0	0	0	0	0	0	0	0	0	3.003	12.983
Rainy	August	Formosa	0	0	0	0	0	0	0	0	0	0	13.013	0	1.001	2.002	0	0	0	0	0	0	0	0	0	0	0	0	0	0	0	6.00601	7.97798
Rainy	August	Formosa	0	0	0	0	0	29.029	0	0	0	0	0	0	0	0	0	0	0	1.001	0	0	0	0	0	0	0	0	0	0	0	0	-0.03003
Rainy	August	Formosa	0	0	0	0	0	21.021	0	0	0	0	1.001	0	0	2.002	0	0	0	5.00501	0	0	0	0	0	0	0	0	0	0	0	0	0.970971
Rainy	August	Formosa	0	0	0	0	0	0	0	0	0	0	13.013	0	5.00501	1.001	0	0	0	0	0	0	0	0	0	0	0	0	0	0	0	1.001	9.97998
Rainy	August	Formosa	0	0	0	0	0	0	0	0	0	0	9.00901	0	0	0	0	0	0	4.004	0	0	0	0	0	0	0	0	0	0	0	0	16.987
Rainy	August	Formosa	0	0	0	0	0	0	0	0	0	0	4.004	0	0	13.013	0	0	0	2.002	0	0	0	0	0	0	0	0	0	0	0	3.003	7.97798
Rainy	August	Formosa	0	0	0	0	0	0	0	0	0	0	4.004	0	2.002	0	0	0	0	16.016	0	0	0	0	0	0	0	0	0	0	0	1.001	6.97698
Rainy	August	Formosa	0	0	0	0	0	0	0	0	0	0	11.011	0	5.00501	0	0	0	0	0	0	0	0	0	0	0	0	0	0	0	0	0	13.984
Rainy	August	Formosa	0	0	0	0	0	0	0	0	0	0	8.00801	0	0	8.00801	0	0	0	0	0	0	0	0	0	0	0	0	0	0	0	0	13.984
Rainy	August	Formosa	0	0	0	0	0	0	0	0	0	0	8.00801	0	0	1.001	0	0	0	13.013	0	0	0	0	0	0	0	0	0	0	0	3.003	4.97497
Rainy	August	Formosa	0	0	0	0	0	1.001	0	0	0	0	11.011	0	4.004	1.001	0	0	0	3.003	0	0	0	0	0	0	0	0	0	0	0	3.003	6.97698
Rainy	August	Formosa	0	0	0	0	0	0	0	0	0	0	10.01	0	5.00501	1.001	0	0	0	4.004	0	1.001	0	0	0	0	0	0	0	0	0	2.002	6.97698
Rainy	August	Formosa	0	0	0	0	0	0	0	0	0	0	7.00701	0	1.001	10.01	0	0	0	2.002	0	0	0	0	0	0	0	0	0	0	0	1.001	8.97898
Rainy	August	Formosa	0	0	0	0	0	0	0	0	0	0	8.00801	1.001	0	3.003	0	0	0	6.00601	0	0	0	0	0	0	0	0	0	0	0	5.00501	6.97698
Rainy	August	Formosa	0	0	0	0	0	0	0	0	0	0	6.00601	0	2.002	3.003	0	0	0	5.00501	0	0	0	0	0	0	0	0	0	0	0	6.00601	7.97798
Rainy	August	Formosa	0	0	0	0	0	26.026	0	0	0	0	1.001	0	1.001	0	0	0	0	2.002	0	0	0	0	0	0	0	0	0	0	0	0	-0.03003
Rainy	August	Formosa	0	0	0	0	0	3.003	0	0	0	0	6.00601	0	8.00801	3.003	0	0	0	3.003	0	0	0	0	0	0	0	0	0	0	0	1.001	5.97598
Rainy	August	Formosa	0	0	0	0	0	0	0	0	0	0	5.00501	0	1.001	6.00601	0	0	0	5.00501	0	0	0	0	0	0	0	0	0	0	0	7.00701	5.97598
Rainy	August	Formosa	0	0	0	0	0	0	0	0	0	0	10.01	0	0	11.011	0	0	0	1.001	0	0	0	0	0	0	0	0	0	0	0	3.003	4.97497
Rainy	August	Formosa	0	2.002	0	0	0	10.01	0	0	0	0	5.00501	0	3.003	0	0	0	0	3.003	0	0	0	0	0	0	0	0	0	0	0	2.002	4.97497
Rainy	August	Formosa	0	0	0	0	0	0	0	0	0	0	10.01	0	1.001	0	0	0	0	12.012	0	0	0	0	0	0	0	0	0	0	0	1.001	5.97598
Rainy	August	Formosa	0	0	0	0	0	0	0	0	0	0	2.002	0	3.003	3.003	0	0	0	4.004	0	0	0	0	0	0	0	0	0	0	0	6.00601	11.982
Rainy	August	Formosa	0	1.001	0	0	0	0	0	0	0	0	7.00701	0	3.003	2.002	0	0	0	3.003	0	0	0	0	0	0	0	0	0	0	0	4.004	9.97998
Rainy	August	Formosa	0	0	0	0	0	0	0	0	0	0	7.00701	0	0	9.00901	0	0	0	0	0	0	0	0	0	0	0	0	0	0	0	6.00601	7.97798
Rainy	August	Formosa	0	0	0	0	0	16.016	0	0	0	0	1.001	0	2.002	0	0	0	0	8.00801	0	0	0	0	0	0	0	0	0	0	0	2.002	0.970971
Rainy	August	Formosa	0	0	0	0	0	0	0	0	0	0	4.004	0	4.004	1.001	0	0	0	0	0	0	0	0	0	0	0	0	0	0	0	7.00701	13.984
Rainy	August	Formosa	0	0	0	0	0	0	0	0	0	0	6.00601	0	3.003	7.00701	0	0	0	0	0	0	0	0	0	0	0	0	0	0	0	2.002	11.982
Rainy	August	Formosa	0	0	0	0	0	2.002	0	0	0	0	4.004	0	2.002	5.00501	0	0	0	3.003	0	1.001	0	0	0	0	0	0	0	0	0	4.004	8.97898
Rainy	August	Formosa	0	2.002	0	0	0	18.018	0	0	0	0	3.003	0	0	2.002	0	0	0	0	0	0	0	0	0	0	0	0	0	0	0	0	4.97497
Rainy	August	Formosa	0	0	0	0	0	0	0	0	0	0	4.004	0	3.003	5.00501	0	0	0	4.004	0	0	0	0	0	0	0	0	0	0	0	9.00901	4.97497
Rainy	August	Formosa	0	0	0	0	0	0	0	0	0	0	5.00501	0	0	10.01	0	0	0	0	0	0	0	0	0	0	0	0	0	0	0	5.00501	9.97998
Rainy	August	Formosa	0	0	0	0	0	0	0	0	1.001	0	5.00501	0	2.002	7.00701	0	0	0	1.001	0	0	0	0	0	0	0	0	0	0	0	4.004	9.97998
Rainy	August	Formosa	0	0	0	0	0	0	0	0	0	1.001	9.00901	0	2.002	1.001	0	0	0	0	0	0	0	0	0	0	0	0	0	0	0	1.001	15.986
Rainy	August	Formosa	0	1.001	0	0	0	0	0	0	0	0	10.01	0	3.003	5.00501	0	0	0	1.001	0	1.001	0	0	0	0	0	0	0	0	0	1.001	7.97798
Rainy	August	Formosa	0	0	0	0	0	0	0	0	0	0	13.013	0	4.004	2.002	0	0	0	1.001	0	0	0	0	0	0	0	0	0	0	0	3.003	6.97698
Rainy	August	Formosa	0	0	0	0	0	18.018	0	0	0	0	7.00701	0	0	0	0	0	0	0	0	0	0	0	0	0	0	0	0	0	0	1.001	3.97397
Rainy	August	Formosa	0	0	0	0	0	0	0	0	0	0	6.00601	0	0	5.00501	0	0	0	0	0	0	0	0	0	0	0	0	0	0	0	17.017	1.97197
Rainy	August	Formosa	0	0	0	0	0	0	0	0	0	0	6.00601	0	3.003	3.003	0	0	0	0	0	0	0	0	0	0	0	0	0	0	0	9.00901	8.97898
Rainy	August	Formosa	0	0	0	0	0	0	0	0	0	0	5.00501	0	2.002	6.00601	0	0	0	5.00501	0	0	0	0	0	0	0	0	0	0	0	2.002	9.97998
Rainy	August	Formosa	0	0	0	0	0	5.00501	0	0	0	0	5.00501	0	1.001	2.002	0	0	0	3.003	0	0	0	0	0	0	0	0	0	0	0	3.003	10.981
Rainy	August	Formosa	0	0	0	0	0	0	0	0	0	0	3.003	0	8.00801	2.002	0	0	0	0	0	0	0	0	0	0	0	0	0	0	0	14.014	2.97297
Rainy	August	Formosa	0	1.001	0	0	0	0	0	0	0	0	7.00701	0	3.003	3.003	0	0	0	2.002	0	0	0	0	0	0	0	0	0	0	0	1.001	12.983
Rainy	August	Formosa	0	0	0	0	0	0	0	0	0	0	8.00801	0	2.002	12.012	0	0	0	0	0	0	0	0	0	0	0	0	0	0	0	5.00501	2.97297
Rainy	August	Formosa	1.001	0	0	1.001	0	13.013	0	0	0	0	6.00601	0	3.003	2.002	0	0	0	0	0	0	0	0	0	0	0	0	0	0	0	2.002	1.97197
Rainy	August	Formosa	0	0	0	0	0	0	0	0	0	0	11.011	0	3.003	5.00501	0	0	0	1.001	0	0	0	0	0	0	0	0	0	0	0	1.001	8.97898
Dry	December	Picãozinho	0	5.00501	0	0	0	0	0	0	0	2.002	4.004	0	1.001	0	0	1.001	0	0	0	0	0	0	0	0	9.00901	0	0	0	0	1.001	6.97698
Dry	December	Picãozinho	0	1.001	0	0	0	0	0	0	0	0	0	0	0	0	0	0	0	0	0	1.001	0	0	0	0	14.014	0	0	0	0	0	13.984
Dry	December	Picãozinho	0	1.001	0	0	0	0	0	0	0	2.002	2.002	0	0	0	0	0	0	0	0	0	0	0	0	0	10.01	0	0	0	0	2.002	12.983
Dry	December	Picãozinho	0	1.001	0	0	0	0	0	0	0	2.002	1.001	0	0	0	0	0	0	0	0	0	0	0	0	0	10.01	0	0	0	0	5.00501	10.981
Dry	December	Picãozinho	0	3.003	0	0	0	0	0	0	0	6.00601	3.003	0	0	0	0	0	0	0	0	1.001	0	0	0	0	3.003	0	2.002	0	0	2.002	9.97998
Dry	December	Picãozinho	0	0	0	1.001	0	0	0	0	0	2.002	4.004	0	0	0	0	0	0	0	0	3.003	0	0	0	0	5.00501	0	0	0	0	4.004	10.981
Dry	December	Picãozinho	0	3.003	0	0	0	0	0	0	0	2.002	4.004	0	1.001	0	0	1.001	0	0	0	0	0	0	0	0	9.00901	0	0	0	0	1.001	8.97898
Dry	December	Picãozinho	0	2.002	0	0	0	0	0	0	0	4.004	4.004	0	0	0	0	0	0	0	0	2.002	0	0	0	0	4.004	0	3.003	0	0	5.00501	5.97598
Dry	December	Picãozinho	0	4.004	0	0	0	0	0	0	0	2.002	3.003	0	2.002	0	0	0	0	2.002	0	0	0	0	0	0	4.004	0	2.002	0	0	3.003	7.97798
Dry	December	Picãozinho	0	2.002	0	0	0	0	0	0	0	4.004	3.003	0	1.001	0	0	0	0	0	0	0	0	0	0	0	3.003	0	2.002	0	0	1.001	13.984
Dry	December	Picãozinho	0	1.001	0	1.001	0	0	0	0	0	2.002	5.00501	0	1.001	0	0	0	0	0	0	2.002	0	0	0	0	4.004	0	0	0	0	5.00501	8.97898
Dry	December	Picãozinho	0	0	0	2.002	0	0	0	0	0	2.002	1.001	0	1.001	0	0	0	0	0	0	1.001	0	0	6.00601	0	4.004	0	0	0	0	6.00601	6.97698
Dry	December	Picãozinho	0	2.002	0	0	0	0	0	0	0	3.003	6.00601	0	0	0	0	0	0	0	0	1.001	0	0	1.001	0	0	0	4.004	0	0	2.002	10.981
Dry	December	Picãozinho	0	3.003	0	0	0	0	0	0	0	4.004	3.003	0	0	0	0	1.001	0	0	0	1.001	0	0	0	0	11.011	0	2.002	0	0	2.002	2.97297
Dry	December	Picãozinho	0	0	0	1.001	0	0	0	0	0	2.002	3.003	0	0	0	0	0	0	0	0	2.002	0	0	0	0	7.00701	0	0	0	0	2.002	12.983
Dry	December	Picãozinho	0	2.002	0	0	0	0	0	0	0	4.004	3.003	0	2.002	0	0	0	0	0	0	0	0	0	0	0	5.00501	0	0	0	0	2.002	11.982
Dry	December	Picãozinho	0	3.003	0	0	0	0	0	0	0	2.002	1.001	0	0	0	0	0	0	0	0	0	0	0	0	0	7.00701	0	2.002	0	0	3.003	11.982
Dry	December	Picãozinho	0	0	0	0	0	0	0	0	0	2.002	6.00601	0	1.001	0	0	0	0	0	0	2.002	0	0	0	0	3.003	0	1.001	0	0	6.00601	8.97898
Dry	December	Picãozinho	0	3.003	0	0	0	0	0	0	0	1.001	4.004	0	0	0	0	0	0	0	0	2.002	0	0	0	0	7.00701	0	0	0	0	3.003	9.97998
Dry	December	Picãozinho	0	2.002	0	0	0	0	0	0	0	2.002	4.004	0	2.002	0	0	0	0	0	0	0	0	0	0	0	8.00801	0	0	0	0	9.00901	2.97297
Dry	December	Picãozinho	0	2.002	0	0	0	0	0	0	0	4.004	5.00501	0	0	0	0	0	0	0	0	0	0	0	0	0	4.004	0	0	0	0	8.00801	6.97698
Dry	December	Picãozinho	0	1.001	0	1.001	0	0	0	0	0	1.001	6.00601	0	0	0	0	0	0	0	0	1.001	0	0	0	0	4.004	0	0	0	0	7.00701	8.97898
Dry	December	Picãozinho	1.001	1.001	0	0	0	0	0	0	0	0	0	0	0	0	0	0	0	8.00801	0	1.001	0	0	0	0	12.012	0	0	0	0	2.002	4.97497
Dry	December	Picãozinho	0	3.003	0	1.001	0	0	0	0	0	4.004	3.003	0	1.001	0	0	0	0	0	0	0	0	0	0	0	8.00801	0	1.001	0	0	2.002	6.97698
Dry	December	Picãozinho	0	2.002	0	0	0	0	0	0	0	1.001	3.003	0	0	0	0	0	0	0	0	2.002	0	0	0	0	7.00701	0	0	0	0	6.00601	8.97898
Dry	December	Picãozinho	0	0	0	0	0	0	0	0	0	6.00601	0	0	0	0	0	0	0	9.00901	0	0	0	0	0	0	3.003	0	1.001	0	0	4.004	6.97698
Dry	December	Picãozinho	0	1.001	0	0	0	0	0	0	0	2.002	1.001	0	2.002	0	0	0	0	0	0	0	0	0	0	0	9.00901	0	0	0	0	3.003	11.982
Dry	December	Picãozinho	0	4.004	0	0	0	0	0	0	0	0	4.004	0	0	0	0	0	0	0	0	1.001	0	0	0	0	6.00601	0	0	0	0	4.004	10.981
Dry	December	Picãozinho	1.001	1.001	0	1.001	0	0	0	0	1.001	2.002	6.00601	0	1.001	0	0	0	0	0	0	2.002	0	0	0	0	6.00601	0	0	0	0	1.001	7.97798
Dry	December	Picãozinho	0	2.002	0	1.001	0	0	0	0	1.001	4.004	1.001	0	0	0	0	0	0	0	0	0	0	0	0	0	7.00701	0	0	0	0	5.00501	8.97898
Dry	December	Picãozinho	1.001	0	0	0	0	0	0	0	0	4.004	7.00701	0	0	0	0	0	0	0	0	1.001	0	2.002	0	0	4.004	0	0	0	0	0	10.981
Dry	December	Picãozinho	0	3.003	0	0	0	0	0	0	0	0	8.00801	0	0	0	0	0	0	0	0	1.001	0	0	0	0	7.00701	0	0	0	0	2.002	8.97898
Dry	December	Picãozinho	2.002	0	0	0	0	0	0	0	0	12.012	1.001	0	0	0	0	0	0	0	0	0	0	0	0	0	1.001	0	0	2.002	0	3.003	8.97898
Dry	December	Picãozinho	0	3.003	0	2.002	0	0	0	0	0	2.002	9.00901	0	0	0	0	0	0	0	0	0	0	0	0	0	5.00501	0	0	0	0	4.004	4.97497
Dry	December	Picãozinho	0	7.00701	0	1.001	0	0	0	0	1.001	3.003	8.00801	0	1.001	0	0	0	0	0	0	0	0	0	0	0	6.00601	0	0	0	0	1.001	1.97197
Dry	December	Picãozinho	0	4.004	0	0	0	0	0	0	0	2.002	10.01	0	1.001	0	0	0	0	0	0	0	0	0	0	0	5.00501	0	0	0	0	1.001	6.97698
Dry	December	Picãozinho	0	1.001	0	1.001	0	0	0	0	0	1.001	7.00701	0	1.001	0	0	0	0	0	0	1.001	0	0	13.013	0	0	0	0	0	0	1.001	3.97397
Dry	December	Picãozinho	0	5.00501	0	0	0	0	0	0	0	0	8.00801	0	0	0	0	0	0	0	0	0	0	0	0	0	12.012	0	0	0	0	1.001	3.97397
Dry	December	Picãozinho	0	2.002	0	0	0	0	0	0	0	4.004	5.00501	0	1.001	0	0	0	0	0	0	0	0	0	8.00801	0	2.002	0	0	0	0	1.001	6.97698
Dry	December	Picãozinho	2.002	0	0	0	0	0	0	0	0	1.001	3.003	0	0	0	0	0	0	1.001	0	0	0	0	20.02	0	3.003	0	0	0	0	0	-0.03003
Dry	December	Picãozinho	1.001	0	0	0	0	0	0	0	0	0	3.003	0	0	0	0	0	0	5.00501	0	0	0	0	17.017	0	2.002	0	0	0	0	0	1.97197
Dry	December	Picãozinho	0	4.004	0	0	0	0	0	0	0	3.003	9.00901	0	0	0	0	0	0	0	0	0	0	0	1.001	0	5.00501	0	0	0	0	3.003	4.97497
Dry	December	Picãozinho	0	6.00601	0	1.001	0	0	0	0	0	2.002	2.002	0	0	0	0	0	0	0	0	0	0	0	0	0	10.01	0	0	0	0	3.003	5.97598
Dry	December	Picãozinho	0	3.003	0	0	0	0	0	0	1.001	1.001	8.00801	0	0	0	0	0	0	0	0	1.001	0	0	0	0	3.003	0	0	0	0	5.00501	7.97798
Dry	December	Picãozinho	0	3.003	0	1.001	0	0	0	0	0	3.003	11.011	0	2.002	0	0	0	0	0	0	1.001	0	0	0	0	5.00501	0	0	0	0	0	3.97397
Dry	December	Picãozinho	0	4.004	0	3.003	0	0	0	0	0	2.002	6.00601	0	0	0	0	0	0	0	0	1.001	0	0	0	0	8.00801	0	0	0	0	1.001	4.97497
Dry	December	Picãozinho	0	2.002	0	1.001	0	0	0	0	2.002	3.003	8.00801	0	3.003	0	0	0	0	0	0	0	0	0	2.002	0	3.003	0	0	0	0	0	5.97598
Dry	December	Picãozinho	1.001	5.00501	0	1.001	0	0	0	0	0	2.002	10.01	0	0	0	0	0	0	0	0	2.002	0	0	0	0	4.004	0	0	0	0	0	4.97497
Dry	December	Picãozinho	1.001	0	0	0	0	0	0	0	0	6.00601	5.00501	0	0	0	0	0	0	0	0	0	0	0	0	0	5.00501	0	0	0	0	2.002	10.981
Dry	December	Picãozinho	0	1.001	0	0	0	0	0	0	0	1.001	6.00601	0	0	0	0	0	0	0	0	1.001	0	0	0	0	5.00501	0	0	0	0	1.001	14.985
Dry	January	Picãozinho	1.001	2.002	0	0	0	0	0	0	0	1.001	2.002	0	0	0	0	0	0	0	0	0	0	0	0	0	13.013	0	0	0	0	2.002	8.97898
Dry	January	Picãozinho	1.001	1.001	0	0	0	0	0	0	1.001	2.002	7.00701	0	0	0	0	0	0	0	0	0	0	0	0	0	4.004	0	2.002	0	0	1.001	10.981
Dry	January	Picãozinho	0	1.001	0	0	0	0	0	0	1.001	2.002	4.004	0	1.001	0	0	0	0	0	0	0	0	0	0	0	6.00601	0	1.001	0	0	0	13.984
Dry	January	Picãozinho	1.001	1.001	0	1.001	0	0	0	0	0	3.003	4.004	0	0	0	0	0	0	0	0	1.001	0	0	0	0	6.00601	0	1.001	0	0	0	11.982
Dry	January	Picãozinho	0	0	0	0	0	0	0	0	0	10.01	4.004	0	0	0	0	0	0	0	0	0	0	3.003	0	0	5.00501	0	0	0	0	2.002	5.97598
Dry	January	Picãozinho	0	0	0	0	0	0	0	0	0	0	2.002	0	0	0	0	0	0	0	0	0	0	0	26.026	0	2.002	0	0	0	0	0	-0.03003
Dry	January	Picãozinho	0	2.002	0	0	0	0	0	0	0	1.001	14.014	0	0	0	0	0	0	0	0	1.001	0	0	0	0	2.002	0	2.002	0	0	0	7.97798
Dry	January	Picãozinho	0	0	0	0	0	0	0	0	0	0	0	0	0	0	0	0	0	0	0	0	0	0	30.03	0	0	0	0	0	0	0	-0.03003
Dry	January	Picãozinho	0	3.003	0	1.001	0	0	0	0	0	0	13.013	0	0	0	0	0	0	0	0	0	0	0	0	0	4.004	0	0	0	0	0	8.97898
Dry	January	Picãozinho	0	2.002	0	0	0	0	0	0	0	1.001	8.00801	0	0	0	0	0	0	0	0	2.002	0	0	2.002	0	4.004	0	0	0	0	0	10.981
Dry	January	Picãozinho	0	1.001	0	0	0	0	0	0	0	0	3.003	0	0	0	0	0	0	0	0	0	0	0	21.021	0	4.004	0	0	0	0	0	0.970971
Dry	January	Picãozinho	0	0	0	0	0	0	0	0	0	3.003	3.003	0	0	0	0	0	0	0	0	0	4.004	0	1.001	0	1.001	0	0	0	0	0	17.988
Dry	January	Picãozinho	0	2.002	0	0	0	0	0	0	0	1.001	9.00901	0	0	0	0	0	0	0	0	1.001	0	0	0	0	3.003	0	0	0	0	6.00601	7.97798
Dry	January	Picãozinho	0	3.003	0	0	0	0	0	0	1.001	1.001	6.00601	0	0	0	0	0	0	0	0	0	0	0	0	0	9.00901	0	0	0	0	0	9.97998
Dry	January	Picãozinho	1.001	1.001	0	1.001	0	0	0	0	0	1.001	7.00701	0	1.001	0	0	0	0	0	0	1.001	0	0	3.003	0	6.00601	0	0	0	0	1.001	6.97698
Dry	January	Picãozinho	0	1.001	0	0	0	0	0	0	0	0	10.01	0	0	0	0	0	0	0	0	3.003	0	0	0	0	4.004	0	0	0	0	5.00501	6.97698
Dry	January	Picãozinho	2.002	1.001	0	0	0	0	0	0	1.001	0	7.00701	0	0	0	0	0	0	0	0	3.003	0	0	0	0	2.002	0	0	0	0	1.001	12.983
Dry	January	Picãozinho	2.002	1.001	0	0	0	0	0	0	0	1.001	4.004	0	0	0	0	0	0	0	0	1.001	0	0	0	0	14.014	0	0	0	0	2.002	4.97497
Dry	January	Picãozinho	2.002	1.001	0	0	0	0	0	0	0	0	11.011	0	2.002	0	0	0	0	0	0	2.002	0	0	0	0	2.002	0	0	0	0	2.002	7.97798
Dry	January	Picãozinho	0	0	0	0	0	0	0	0	0	1.001	10.01	0	1.001	0	0	0	0	1.001	0	1.001	0	0	0	0	3.003	0	0	0	0	0	12.983
Dry	January	Picãozinho	0	0	0	0	0	0	0	0	0	1.001	1.001	0	0	0	0	0	0	0	0	0	0	0	0	0	2.002	11.011	0	0	0	0	14.985
Dry	January	Picãozinho	1.001	1.001	0	0	0	0	0	0	1.001	0	6.00601	0	0	0	0	0	0	0	0	0	0	0	0	0	3.003	0	0	0	0	0	17.988
Dry	January	Picãozinho	0	1.001	0	0	0	0	0	0	0	1.001	8.00801	0	0	0	0	0	0	0	0	0	0	0	0	0	5.00501	0	0	0	0	0	14.985
Dry	January	Picãozinho	1.001	0	0	0	0	0	0	0	1.001	1.001	7.00701	0	0	0	0	0	0	0	0	0	0	0	0	0	4.004	0	0	0	0	0	15.986
Dry	January	Picãozinho	3.003	2.002	0	1.001	0	0	0	0	0	1.001	8.00801	0	0	0	0	0	0	0	0	1.001	0	0	0	0	3.003	0	1.001	0	0	0	9.97998
Dry	January	Picãozinho	1.001	1.001	0	0	0	0	0	0	0	3.003	12.012	0	1.001	0	0	0	0	0	0	3.003	0	0	0	0	4.004	0	0	0	0	3.003	1.97197
Dry	January	Picãozinho	0	2.002	0	0	0	3.003	0	0	0	1.001	4.004	0	2.002	0	0	0	0	0	0	0	0	0	0	0	3.003	0	0	0	0	5.00501	9.97998
Dry	January	Picãozinho	0	2.002	0	0	0	0	0	0	0	2.002	2.002	0	0	0	0	0	0	0	0	0	0	6.00601	0	0	7.00701	0	0	0	0	2.002	8.97898
Dry	January	Picãozinho	0	5.00501	0	0	0	0	0	0	0	3.003	2.002	1.001	2.002	0	0	0	0	0	0	0	0	0	0	0	5.00501	0	0	0	0	2.002	9.97998
Dry	January	Picãozinho	0	1.001	0	0	0	0	0	0	0	4.004	2.002	0	0	3.003	0	0	0	0	0	0	0	1.001	0	0	4.004	0	0	0	0	0	14.985
Dry	January	Picãozinho	0	0	0	0	0	0	0	0	0	2.002	1.001	0	0	0	0	0	0	0	0	1.001	0	2.002	0	0	6.00601	0	5.00501	0	0	3.003	9.97998
Dry	January	Picãozinho	0	0	0	0	0	0	0	0	0	3.003	2.002	0	1.001	0	0	0	0	0	0	0	0	0	0	0	9.00901	0	0	0	0	1.001	13.984
Dry	January	Picãozinho	0	1.001	0	0	0	0	0	0	0	8.00801	0	0	1.001	0	0	0	0	0	0	0	0	5.00501	0	0	4.004	0	0	0	0	2.002	8.97898
Dry	January	Picãozinho	0	1.001	0	0	0	0	0	0	0	0	8.00801	0	3.003	1.001	0	0	0	0	0	0	0	0	0	0	6.00601	0	0	0	0	0	10.981
Dry	January	Picãozinho	0	2.002	0	0	0	0	0	0	0	2.002	3.003	0	2.002	0	0	0	0	0	0	0	0	4.004	0	0	5.00501	0	0	0	0	3.003	8.97898
Dry	January	Picãozinho	0	2.002	0	0	0	0	0	0	0	1.001	4.004	0	0	1.001	0	0	0	0	0	0	0	5.00501	0	0	5.00501	0	0	0	0	2.002	9.97998
Dry	January	Picãozinho	0	1.001	0	0	0	0	0	0	0	2.002	3.003	0	3.003	0	0	0	0	0	0	0	0	2.002	0	0	10.01	0	0	0	0	4.004	4.97497
Dry	January	Picãozinho	0	0	0	0	0	0	0	0	0	0	1.001	0	0	0	0	0	0	0	0	0	0	2.002	0	0	0	0	23.023	0	0	0	3.97397
Dry	January	Picãozinho	0	0	0	0	0	0	0	0	0	2.002	0	0	0	0	0	0	0	0	0	0	0	7.00701	0	0	0	0	19.019	0	0	0	1.97197
Dry	January	Picãozinho	0	3.003	0	0	0	0	0	0	0	0	5.00501	0	3.003	0	0	0	0	1.001	0	0	0	0	0	0	3.003	0	1.001	0	0	2.002	11.982
Dry	January	Picãozinho	0	0	0	0	0	0	0	0	0	0	3.003	0	4.004	0	0	0	0	0	0	0	0	0	16.016	0	4.004	0	0	0	0	1.001	1.97197
Dry	January	Picãozinho	0	2.002	0	2.002	0	0	0	0	0	9.00901	3.003	0	3.003	0	0	0	0	0	0	0	0	2.002	0	0	0	0	0	0	0	2.002	6.97698
Dry	January	Picãozinho	0	0	0	0	0	0	0	0	0	0	0	0	0	0	0	0	0	0	0	0	0	0	29.029	0	0	0	0	0	0	0	0.970971
Dry	January	Picãozinho	0	1.001	0	0	0	0	0	0	0	0	10.01	0	8.00801	1.001	0	0	0	0	0	0	0	0	2.002	0	2.002	0	0	0	0	3.003	2.97297
Dry	January	Picãozinho	0	0	0	0	0	0	0	0	0	1.001	8.00801	0	6.00601	1.001	0	0	0	0	0	0	0	0	0	0	3.003	0	0	0	0	2.002	8.97898
Dry	January	Picãozinho	0	0	0	0	0	0	0	0	0	1.001	3.003	0	2.002	1.001	0	0	0	6.00601	0	0	0	1.001	6.00601	0	1.001	0	0	0	0	0	8.97898
Dry	January	Picãozinho	0	1.001	0	0	0	0	0	0	0	0	5.00501	0	6.00601	0	0	0	0	0	0	0	0	0	0	0	4.004	0	0	0	0	3.003	10.981
Dry	January	Picãozinho	0	0	0	0	0	0	0	0	0	0	7.00701	0	5.00501	0	0	0	0	0	0	0	0	0	7.00701	0	5.00501	0	0	0	0	1.001	4.97497
Dry	January	Picãozinho	0	2.002	0	0	0	0	0	0	0	1.001	5.00501	1.001	2.002	5.00501	0	0	0	2.002	0	0	0	1.001	0	0	4.004	0	0	0	0	1.001	5.97598
Dry	January	Picãozinho	0.326857	1.10314	0	0.122572	0	0.0612858	0	0	0.122572	1.573	5.12758	0.0408572	1.20529	0.265572	0	0	0	0.204286	0	0.429	0.0817144	0.837572	2.92129	0	4.18786	0.224715	1.12357	0	0	1.30743	8.73384
Dry	February	Picãozinho	0	2.002	0	0	0	0	0	0	0	0	3.003	0	4.004	1.001	0	0	0	0	0	0	0	0	0	0	11.011	0	0	0	0	4.004	4.97497
Dry	February	Picãozinho	0	0	0	0	0	0	0	0	0	0	3.003	0	8.00801	0	0	0	0	0	0	0	0	0	0	0	5.00501	0	0	0	0	2.002	11.982
Dry	February	Picãozinho	0	3.003	0	0	0	0	0	0	0	0	2.002	0	7.00701	1.001	0	0	0	0	0	0	0	0	0	0	5.00501	0	0	0	0	3.003	8.97898
Dry	February	Picãozinho	0	2.002	0	0	0	0	0	0	0	0	2.002	0	2.002	3.003	0	0	0	0	0	0	0	0	0	0	6.00601	0	1.001	0	0	4.004	9.97998
Dry	February	Picãozinho	0	0	0	0	0	0	0	0	0	0	5.00501	0	2.002	1.001	0	0	0	3.003	0	0	0	0	0	0	2.002	0	0	0	0	1.001	15.986
Dry	February	Picãozinho	1.001	1.001	0	0	0	0	0	0	0	0	2.002	0	2.002	0	0	0	0	1.001	0	0	0	0	21.021	0	0	0	0	0	0	0	1.97197
Dry	February	Picãozinho	0	1.001	0	0	0	0	0	0	0	0	6.00601	0	5.00501	0	0	0	0	0	0	0	0	0	0	0	8.00801	0	0	0	0	3.003	6.97698
Dry	February	Picãozinho	0	4.004	0	0	0	0	0	0	0	0	6.00601	0	0	1.001	0	0	0	0	0	0	0	0	0	0	8.00801	0	0	0	0	5.00501	5.97598
Dry	February	Picãozinho	0	1.001	0	0	0	0	0	0	0	0	6.00601	0	4.004	0	0	0	0	0	0	0	0	0	0	0	7.00701	0	0	0	0	5.00501	6.97698
Dry	February	Picãozinho	0	1.001	0	0	0	0	0	0	0	0	3.003	0	2.002	0	0	0	0	1.001	0	0	0	0	10.01	0	3.003	0	0	0	0	1.001	8.97898
Dry	February	Picãozinho	0	0	0	0	0	0	0	0	0	1.001	1.001	0	4.004	7.00701	0	0	0	0	0	0	0	0	0	0	1.001	0	5.00501	0	0	3.003	7.97798
Dry	February	Picãozinho	1.001	1.001	0	0	0	0	0	0	0	0	6.00601	0	2.002	0	0	0	0	0	0	0	0	0	0	0	9.00901	0	0	0	0	1.001	9.97998
Dry	February	Picãozinho	0	1.001	0	0	0	0	0	0	1.001	0	4.004	0	4.004	1.001	0	0	0	0	0	0	0	0	0	0	7.00701	0	0	0	0	0	11.982
Dry	February	Picãozinho	0	0	0	0	0	0	0	0	0	1.001	3.003	0	2.002	4.004	0	0	0	0	0	0	0	0	0	0	2.002	0	0	0	0	7.00701	10.981
Dry	February	Picãozinho	0	2.002	0	0	0	0	0	0	0	0	4.004	0	3.003	4.004	0	0	0	0	0	0	0	0	4.004	0	3.003	0	0	0	0	4.004	5.97598
Dry	February	Picãozinho	0	0	0	0	0	0	0	0	0	7.00701	3.003	0	3.003	1.001	0	0	0	0	0	0	0	1.001	0	0	1.001	0	0	0	0	3.003	10.981
Dry	February	Picãozinho	1.001	0	0	0	0	0	0	0	0	0	1.001	0	4.004	2.002	0	0	0	0	0	0	0	0	0	0	6.00601	0	0	0	0	0	15.986
Dry	February	Picãozinho	0	0	0	0	0	0	0	0	0	0	2.002	0	0	4.004	0	0	0	12.012	0	0	0	0	0	0	4.004	0	0	0	0	0	7.97798
Dry	February	Picãozinho	0	0	0	0	0	0	0	0	0	6.00601	3.003	0	1.001	0	0	0	0	0	0	0	0	2.002	0	0	4.004	0	0	0	0	3.003	10.981
Dry	February	Picãozinho	0	0	0	0	0	0	0	0	0	1.001	3.003	0	6.00601	4.004	0	0	0	0	0	0	0	0	0	0	1.001	0	0	0	0	1.001	13.984
Dry	February	Picãozinho	0	0	0	0	0	0	0	0	0	5.00501	2.002	0	3.003	0	0	0	0	0	0	0	0	0	0	0	7.00701	0	0	0	0	1.001	11.982
Dry	February	Picãozinho	0	0	0	0	0	0	0	0	0	4.004	2.002	0	0	0	0	0	0	0	0	0	0	2.002	0	0	1.001	0	0	0	0	1.001	19.99
Dry	February	Picãozinho	0	0	0	0	0	0	0	0	0	7.00701	3.003	0	3.003	0	0	0	0	0	0	0	0	0	0	0	4.004	0	0	0	0	2.002	10.981
Dry	February	Picãozinho	0	0	0	0	0	0	0	0	0	1.001	8.00801	0	3.003	1.001	0	0	0	2.002	0	0	0	0	0	0	3.003	0	0	0	0	5.00501	6.97698
Dry	February	Picãozinho	0	0	0	0	0	0	0	0	0	9.00901	1.001	0	0	1.001	0	0	0	0	0	0	0	0	0	0	7.00701	0	0	0	0	1.001	10.981
Dry	February	Picãozinho	0	9.00901	0	0	0	0	0	0	0	3.003	1.001	0	2.002	1.001	0	0	0	0	0	0	0	0	0	0	4.004	0	0	0	0	1.001	8.97898
Dry	February	Picãozinho	0	5.00501	0	0	0	0	0	0	0	1.001	4.004	0	0	2.002	0	0	0	7.00701	0	0	0	0	0	0	3.003	0	0	0	0	1.001	6.97698
Dry	February	Picãozinho	0	4.004	0	0	0	0	0	0	2.002	0	8.00801	0	0	0	0	0	0	4.004	0	8.00801	0	0	0	0	0	0	0	0	0	0	3.97397
Dry	February	Picãozinho	0	2.002	0	0	0	0	0	0	0	4.004	3.003	0	1.001	0	0	0	0	0	0	1.001	0	0	0	0	5.00501	0	1.001	0	0	2.002	10.981
Dry	February	Picãozinho	0	1.001	0	0	0	0	0	0	0	4.004	1.001	0	1.001	0	0	0	0	0	0	3.003	0	0	0	0	7.00701	0	1.001	0	0	1.001	10.981
Dry	February	Picãozinho	0	0	0	0	0	0	0	0	0	3.003	4.004	0	0	0	0	0	0	0	0	1.001	0	0	0	0	6.00601	0	0	0	0	1.001	14.985
Dry	February	Picãozinho	0	1.001	0	0	0	0	0	0	0	3.003	4.004	0	1.001	0	0	0	0	1.001	0	4.004	0	0	0	0	7.00701	0	1.001	0	0	2.002	5.97598
Dry	February	Picãozinho	0	1.001	0	1.001	0	0	0	0	0	6.00601	2.002	0	0	0	0	0	0	1.001	0	5.00501	0	0	0	0	1.001	0	0	0	0	0	12.983
Dry	February	Picãozinho	0	2.002	0	3.003	0	0	0	0	0	1.001	1.001	0	0	0	0	0	0	0	0	1.001	0	0	0	0	8.00801	0	2.002	0	0	0	11.982
Dry	February	Picãozinho	0	0	0	0	0	19.019	0	0	0	1.001	0	0	0	0	0	0	0	1.001	0	0	0	0	3.003	0	2.002	0	0	0	0	0	3.97397
Dry	February	Picãozinho	0	0	0	1.001	0	0	0	0	0	2.002	3.003	0	0	0	0	0	0	0	0	5.00501	0	0	0	0	4.004	0	0	0	0	3.003	11.982
Dry	February	Picãozinho	0	2.002	0	1.001	0	0	0	0	0	5.00501	2.002	0	0	0	0	0	0	0	0	4.004	0	0	0	0	4.004	0	2.002	0	0	3.003	6.97698
Dry	February	Picãozinho	0	3.003	0	1.001	0	0	0	0	0	6.00601	3.003	0	1.001	0	0	0	0	0	0	2.002	0	0	0	0	3.003	0	0	0	0	2.002	8.97898
Dry	February	Picãozinho	0	2.002	0	1.001	0	0	0	0	1.001	1.001	4.004	0	0	0	0	0	0	0	0	4.004	0	0	0	0	3.003	0	0	0	0	1.001	12.983
Dry	February	Picãozinho	0	0	0	0	0	0	0	0	0	0	0	0	0	0	0	0	0	0	0	0	0	0	27.027	0	0	0	0	0	0	0	2.97297
Dry	February	Picãozinho	0	0	0	0	0	0	0	0	0	1.001	1.001	0	1.001	0	0	0	0	0	0	1.001	0	0	24.024	0	0	0	0	0	0	0	1.97197
Dry	February	Picãozinho	0	0	0	0	0	0	0	0	0	0	1.001	0	0	0	0	0	0	1.001	0	0	0	0	22.022	0	1.001	0	1.001	0	0	1.001	2.97297
Dry	February	Picãozinho	0	1.001	0	1.001	0	0	0	0	0	4.004	4.004	0	0	0	0	0	0	2.002	0	3.003	0	0	3.003	0	6.00601	0	0	0	0	1.001	4.97497
Dry	February	Picãozinho	0	2.002	0	0	0	0	0	0	0	3.003	7.00701	0	1.001	0	0	0	0	0	0	6.00601	0	0	0	0	4.004	0	0	0	0	3.003	3.97397
Dry	February	Picãozinho	0	0	0	0	0	0	0	0	0	2.002	5.00501	0	1.001	0	0	0	0	0	0	6.00601	0	0	0	0	10.01	0	0	0	0	3.003	2.97297
Dry	February	Picãozinho	0	1.001	0	0	0	0	0	0	1.001	3.003	5.00501	0	1.001	0	0	0	0	0	0	6.00601	0	0	0	0	5.00501	0	1.001	0	0	3.003	3.97397
Dry	February	Picãozinho	0	2.002	0	2.002	0	0	0	0	2.002	3.003	3.003	0	0	0	0	0	0	2.002	0	3.003	0	0	0	0	4.004	0	2.002	0	0	1.001	5.97598
Dry	February	Picãozinho	0	3.003	0	2.002	0	0	0	0	0	4.004	2.002	0	1.001	0	0	0	0	7.00701	0	1.001	0	0	0	0	2.002	0	2.002	0	0	0	5.97598
Dry	February	Picãozinho	0	2.002	0	2.002	0	0	0	0	0	4.004	3.003	0	0	0	0	0	0	0	0	3.003	0	0	0	0	4.004	0	1.001	0	0	3.003	7.97798
Dry	February	Picãozinho	0	2.002	0	2.002	0	0	0	0	0	2.002	3.003	0	0	0	0	0	0	1.001	0	3.003	0	0	0	0	8.00801	0	1.001	0	0	1.001	6.97698
Rainy	June	Picãozinho	0	3.003	0	0	0	0	0	0	0	0	1.001	0	0	0	0	0	0	0	0	0	0	0	0	0	9.00901	0	0	0	0	0	16.987
Rainy	June	Picãozinho	0	2.002	0	0	0	0	0	0	0	0	5.00501	0	0	0	0	0	0	0	0	0	0	0	0	0	8.00801	0	0	0	0	5.00501	9.97998
Rainy	June	Picãozinho	0	0	0	0	0	0	0	0	0	2.002	2.002	0	0	0	0	0	0	0	0	0	0	0	0	0	8.00801	0	0	0	0	2.002	15.986
Rainy	June	Picãozinho	0	0	0	0	0	0	0	0	0	0	0	0	0	0	0	0	0	0	0	0	0	0	0	0	5.00501	0	0	0	0	7.00701	17.988
Rainy	June	Picãozinho	0	1.001	0	0	0	0	0	0	0	0	0	0	0	0	0	0	0	0	0	0	0	0	0	0	14.014	0	0	0	0	1.001	13.984
Rainy	June	Picãozinho	0	1.001	0	0	0	0	0	0	0	0	1.001	0	0	0	0	0	0	0	0	0	0	0	0	0	11.011	0	0	0	0	5.00501	11.982
Rainy	June	Picãozinho	0	3.003	0	0	0	0	0	0	0	0	5.00501	0	0	0	0	0	0	0	0	0	0	0	0	0	12.012	0	0	0	0	1.001	8.97898
Rainy	June	Picãozinho	0	1.001	0	0	0	0	0	0	0	1.001	1.001	0	0	0	0	0	0	0	0	0	0	0	0	0	6.00601	0	0	0	0	4.004	16.987
Rainy	June	Picãozinho	0	3.003	0	0	0	0	0	0	0	0	4.004	0	0	1.001	0	0	0	0	0	0	0	0	0	0	11.011	0	0	0	0	1.001	9.97998
Rainy	June	Picãozinho	0	2.002	0	0	0	0	0	0	0	1.001	6.00601	0	0	1.001	0	0	0	0	0	0	0	0	0	0	3.003	0	0	0	0	4.004	12.983
Rainy	June	Picãozinho	0	0	0	0	0	0	0	0	0	0	1.001	0	2.002	1.001	0	0	0	0	0	0	0	0	0	0	7.00701	0	0	0	0	2.002	16.987
Rainy	June	Picãozinho	0	4.004	0	0	0	0	0	0	0	1.001	3.003	0	1.001	1.001	0	0	0	0	0	0	0	0	0	0	6.00601	0	0	0	0	4.004	9.97998
Rainy	June	Picãozinho	0	3.003	0	0	0	0	0	0	0	0	4.004	0	0	1.001	0	0	0	0	0	0	0	0	0	0	8.00801	0	0	0	0	1.001	12.983
Rainy	June	Picãozinho	0	1.001	0	0	0	0	0	0	0	0	0	0	0	1.001	0	0	0	0	0	0	0	0	21.021	0	1.001	0	0	0	0	1.001	4.97497
Rainy	June	Picãozinho	0	1.001	0	0	0	0	0	0	0	0	8.00801	0	0	1.001	0	0	0	0	0	0	0	0	0	0	9.00901	0	0	0	0	1.001	9.97998
Rainy	June	Picãozinho	0	3.003	0	0	0	0	0	0	0	0	4.004	0	0	0	0	0	0	0	0	0	0	0	0	0	12.012	0	0	0	0	2.002	8.97898
Rainy	June	Picãozinho	0	3.003	0	0	0	0	0	0	0	0	0	0	0	0	0	0	0	0	0	0	0	0	0	0	9.00901	0	0	0	0	2.002	15.986
Rainy	June	Picãozinho	0	1.001	0	0	0	0	0	0	0	0	0	0	0	0	0	0	0	0	0	0	0	0	0	0	9.00901	0	0	0	0	6.00601	13.984
Rainy	June	Picãozinho	0	0	0	0	0	0	0	0	0	1.001	1.001	0	0	1.001	0	0	0	0	0	0	0	0	0	0	4.004	0	0	0	0	1.001	21.992
Rainy	June	Picãozinho	0	1.001	0	0	0	0	0	0	0	0	3.003	0	0	0	0	0	0	0	0	0	0	0	0	0	9.00901	0	0	0	0	0	16.987
Rainy	June	Picãozinho	0	2.002	0	0	0	0	0	0	0	1.001	2.002	0	0	0	0	0	0	0	0	0	0	0	0	0	8.00801	0	0	0	0	3.003	13.984
Rainy	June	Picãozinho	0	1.001	0	0	0	0	0	0	0	9.00901	0	0	0	0	0	0	0	0	0	0	0	0	0	0	4.004	0	0	0	0	1.001	14.985
Rainy	June	Picãozinho	0	0	0	0	0	0	0	0	0	2.002	0	0	0	0	0	0	0	0	0	0	0	0	0	0	2.002	0	16.016	0	0	0	9.97998
Rainy	June	Picãozinho	0	1.001	0	0	0	0	0	0	0	3.003	3.003	0	0	0	0	0	0	0	0	0	0	0	0	0	3.003	0	0	0	0	0	19.99
Rainy	June	Picãozinho	0	4.004	0	0	0	0	0	0	0	0	3.003	0	0	0	0	0	0	0	0	0	0	0	0	0	10.01	0	0	0	0	2.002	10.981
Rainy	June	Picãozinho	0	3.003	0	0	0	0	0	0	0	0	2.002	0	0	0	0	0	0	0	0	0	0	0	0	0	11.011	0	0	0	0	1.001	12.983
Rainy	June	Picãozinho	0	3.003	0	0	0	0	0	0	0	0	0	0	0	0	0	0	0	0	0	0	0	0	11.011	0	5.00501	0	0	0	0	0	10.981
Rainy	June	Picãozinho	0	6.00601	0	0	0	0	0	0	0	0	1.001	0	0	0	0	0	0	0	0	0	0	0	0	0	9.00901	0	0	0	0	0	13.984
Rainy	June	Picãozinho	0	3.003	0	0	0	0	0	0	0	0	0	0	0	0	0	0	0	0	0	0	0	0	0	0	2.002	0	0	0	0	0	24.995
Rainy	June	Picãozinho	0	0	0	0	0	0	0	0	0	0	0	0	0	0	0	0	0	0	0	0	0	0	30.03	0	0	0	0	0	0	0	-0.03003
Rainy	June	Picãozinho	0	2.002	0	0	0	0	0	0	0	0	2.002	0	0	0	0	0	0	0	0	0	0	0	0	0	10.01	0	0	0	0	0	15.986
Rainy	June	Picãozinho	0	5.00501	0	0	0	0	0	0	0	0	3.003	0	1.001	0	0	0	0	0	0	0	0	0	0	0	4.004	0	0	0	0	1.001	15.986
Rainy	June	Picãozinho	0	4.004	0	0	0	0	0	0	0	0	4.004	0	6.00601	1.001	0	0	0	0	0	0	0	0	4.004	0	0	0	0	0	0	8.00801	2.97297
Rainy	June	Picãozinho	0	2.002	0	0	0	0	0	0	0	0	0	0	0	0	0	0	0	0	0	0	0	0	0	0	10.01	0	0	0	0	0	17.988
Rainy	June	Picãozinho	0	1.001	0	0	0	0	0	0	0	1.001	1.001	0	0	0	0	0	0	0	0	0	0	0	0	0	14.014	0	0	0	0	4.004	8.97898
Rainy	June	Picãozinho	0	0	0	0	0	0	0	0	0	0	0	0	0	0	0	0	0	0	0	0	0	0	30.03	0	0	0	0	0	0	0	-0.03003
Rainy	June	Picãozinho	0	2.002	0	0	0	0	0	0	0	0	0	0	0	0	0	0	0	0	0	0	0	0	27.027	0	0	0	0	0	0	1.001	-0.03003
Rainy	June	Picãozinho	0	3.003	0	0	0	0	0	0	0	0	1.001	0	2.002	0	0	0	0	0	0	0	0	0	0	0	4.004	0	0	0	0	2.002	17.988
Rainy	June	Picãozinho	0	3.003	0	0	0	0	0	0	0	0	1.001	0	1.001	0	0	0	0	0	0	0	0	0	0	0	11.011	0	0	0	0	1.001	12.983
Rainy	June	Picãozinho	0	2.002	0	0	0	0	0	0	0	0	6.00601	0	0	0	0	0	0	0	0	0	0	0	0	0	8.00801	0	0	0	0	2.002	11.982
Rainy	June	Picãozinho	0	1.001	0	0	0	0	0	0	0	0	4.004	0	0	0	0	0	0	0	0	0	0	0	0	0	6.00601	0	0	0	0	2.002	16.987
Rainy	June	Picãozinho	0	1.001	0	0	0	0	0	0	0	0	10.01	0	2.002	0	0	0	0	0	0	0	0	0	0	0	4.004	0	0	0	0	1.001	11.982
Rainy	June	Picãozinho	0	2.002	0	0	0	0	0	0	0	0	7.00701	0	0	0	0	0	0	0	0	0	0	0	0	0	10.01	0	0	0	0	3.003	7.97798
Rainy	June	Picãozinho	0	1.001	0	0	0	0	0	0	0	0	2.002	0	0	0	0	0	0	0	0	0	0	0	0	0	8.00801	0	0	0	0	3.003	15.986
Rainy	June	Picãozinho	0	2.002	0	0	0	0	0	0	0	0	4.004	0	0	0	0	0	0	0	0	0	0	0	0	0	9.00901	0	0	0	0	0	14.985
Rainy	June	Picãozinho	0	5.00501	0	0	0	0	0	0	0	0	2.002	0	0	0	0	0	0	0	0	0	0	0	0	0	9.00901	0	0	0	0	1.001	12.983
Rainy	June	Picãozinho	0	5.00501	0	0	0	0	0	0	0	0	7.00701	0	0	0	0	0	0	0	0	0	0	0	0	0	9.00901	0	0	0	0	0	8.97898
Rainy	June	Picãozinho	0	1.001	0	0	0	0	0	0	0	0	3.003	0	0	0	0	0	0	0	0	0	0	0	0	0	9.00901	0	0	0	0	2.002	14.985
Rainy	June	Picãozinho	0	1.001	0	0	0	0	0	0	0	0	4.004	0	0	0	0	0	0	0	0	0	0	0	0	0	7.00701	0	0	0	0	6.00601	11.982
Rainy	June	Picãozinho	0	1.001	0	0	0	0	0	0	0	0	0	0	0	0	0	0	0	0	0	0	0	0	0	0	14.014	0	0	0	0	3.003	11.982
Rainy	July	Picãozinho	0	0	0	0	0	0	0	0	0	0	2.002	0	0	0	0	0	0	0	0	0	0	0	0	0	10.01	0	0	0	0	0	17.988
Rainy	July	Picãozinho	0	0	0	0	0	0	0	0	0	1.001	0	0	0	1.001	0	0	0	0	0	0	0	0	0	0	6.00601	0	0	0	0	4.004	17.988
Rainy	July	Picãozinho	0	0	0	0	0	0	0	0	0	3.003	0	0	0	0	0	0	0	0	0	0	0	0	0	0	4.004	0	0	0	0	3.003	19.99
Rainy	July	Picãozinho	0	0	0	0	0	2.002	0	0	0	2.002	2.002	0	0	2.002	0	0	0	0	0	0	0	0	0	0	11.011	0	0	0	0	0	10.981
Rainy	July	Picãozinho	0	0	0	0	0	0	0	0	0	0	2.002	0	0	3.003	0	0	0	0	0	0	0	0	0	0	2.002	0	0	0	0	1.001	21.992
Rainy	July	Picãozinho	0	0	0	0	0	0	0	0	0	0	2.002	0	0	0	0	0	0	0	0	0	0	0	0	0	8.00801	0	0	0	0	3.003	16.987
Rainy	July	Picãozinho	0	0	0	0	0	0	0	0	0	0	4.004	0	0	0	0	0	0	0	0	0	0	0	0	0	12.012	0	0	0	0	0	13.984
Rainy	July	Picãozinho	0	0	0	0	0	0	0	0	0	0	5.00501	0	0	1.001	0	0	0	0	0	0	0	0	0	0	8.00801	0	0	0	0	1.001	14.985
Rainy	July	Picãozinho	0	0	0	0	0	0	0	0	0	0	2.002	0	0	0	0	0	0	0	0	0	0	0	0	0	12.012	0	1.001	0	0	3.003	11.982
Rainy	July	Picãozinho	0	2.002	0	0	0	0	0	0	0	0	3.003	0	0	0	0	0	0	0	0	0	0	0	4.004	0	4.004	0	2.002	0	0	2.002	12.983
Rainy	July	Picãozinho	0	0	0	0	0	0	0	0	0	0	4.004	0	0	1.001	0	0	0	0	0	0	0	0	0	0	8.00801	0	0	0	0	4.004	12.983
Rainy	July	Picãozinho	0	0	0	0	0	0	0	0	0	0	8.00801	0	0	1.001	0	0	0	0	0	0	0	0	0	0	6.00601	0	0	0	0	2.002	12.983
Rainy	July	Picãozinho	0	0	0	0	0	0	0	0	0	0	3.003	0	0	3.003	0	0	0	0	0	0	0	0	0	0	4.004	0	0	2.002	0	3.003	14.985
Rainy	July	Picãozinho	0	0	0	0	0	0	0	0	0	0	7.00701	0	0	3.003	0	0	0	0	0	0	0	0	0	0	8.00801	0	0	0	0	0	11.982
Rainy	July	Picãozinho	0	0	0	0	0	0	0	0	0	0	4.004	0	0	0	0	0	0	0	0	0	0	0	0	0	9.00901	0	0	0	0	3.003	13.984
Rainy	July	Picãozinho	0	0	0	0	0	0	0	0	0	0	2.002	0	0	1.001	0	0	0	0	0	0	0	0	0	0	8.00801	0	0	0	0	4.004	14.985
Rainy	July	Picãozinho	0	0	0	0	0	0	0	0	0	0	1.001	0	0	0	0	0	0	0	0	0	0	0	0	0	9.00901	0	0	0	0	2.002	17.988
Rainy	July	Picãozinho	0	0	0	0	0	0	0	0	0	0	1.001	0	0	0	0	0	0	0	0	0	0	0	0	0	7.00701	0	0	0	0	2.002	19.99
Rainy	July	Picãozinho	0	0	0	0	0	0	0	0	0	0	0	0	0	0	0	0	0	0	0	0	0	0	1.001	0	7.00701	0	0	0	0	1.001	20.991
Rainy	July	Picãozinho	0	0	0	0	0	0	0	0	0	0	3.003	0	0	1.001	0	0	0	0	0	0	0	0	0	0	4.004	0	0	0	0	0	21.992
Rainy	July	Picãozinho	0	1.001	0	0	0	0	0	0	0	0	3.003	0	0	0	0	0	0	0	0	0	0	0	0	0	11.011	0	0	0	0	8.00801	6.97698
Rainy	July	Picãozinho	0	0	0	0	0	0	0	0	0	0	3.003	0	0	0	0	0	0	0	0	0	0	0	0	0	9.00901	0	0	0	0	3.003	14.985
Rainy	July	Picãozinho	0	0	0	0	0	0	0	0	0	0	5.00501	0	0	0	0	0	0	0	0	0	0	0	0	0	9.00901	0	0	0	0	1.001	14.985
Rainy	July	Picãozinho	0	0	0	0	0	0	0	0	0	0	2.002	0	0	1.001	0	0	0	0	0	0	0	0	15.015	0	4.004	0	0	0	0	1.001	6.97698
Rainy	July	Picãozinho	0	0	0	0	0	1.001	0	0	0	0	1.001	0	0	0	0	0	0	0	0	0	0	0	0	0	6.00601	0	0	0	0	6.00601	15.986
Rainy	July	Picãozinho	0	0	0	0	0	0	0	0	0	0	7.00701	0	0	0	0	0	0	0	0	0	0	0	0	0	4.004	0	0	0	0	3.003	15.986
Rainy	July	Picãozinho	0	0	0	0	0	0	0	0	0	0	1.001	0	0	0	0	0	0	0	0	0	0	0	0	0	14.014	0	0	0	0	3.003	11.982
Rainy	July	Picãozinho	0	0	0	0	0	0	0	0	0	0	2.002	0	0	0	0	0	0	0	0	0	0	0	0	0	6.00601	0	0	0	0	4.004	17.988
Rainy	July	Picãozinho	0	0	0	0	0	0	0	0	0	0	1.001	0	0	0	0	0	0	0	0	0	0	0	0	0	6.00601	0	0	0	0	3.003	19.99
Rainy	July	Picãozinho	0	0	0	0	0	0	0	0	0	0	3.003	0	0	0	0	0	0	0	0	0	0	0	1.001	0	5.00501	0	0	0	0	3.003	17.988
Rainy	July	Picãozinho	0	0	0	0	0	3.003	0	0	0	0	0	0	0	0	0	0	0	0	0	0	0	0	24.024	0	1.001	0	0	0	0	1.001	0.970971
Rainy	July	Picãozinho	0	0	0	0	0	0	0	0	0	0	0	0	0	0	0	0	0	0	0	0	0	0	0	0	12.012	0	0	0	0	4.004	13.984
Rainy	July	Picãozinho	0	0	0	0	0	0	0	0	0	0	1.001	0	0	0	0	0	0	0	0	0	0	0	0	0	10.01	0	0	0	0	6.00601	12.983
Rainy	July	Picãozinho	0	0	0	0	0	7.00701	0	0	0	0	0	0	0	0	0	0	0	0	0	0	0	0	0	0	9.00901	0	0	0	0	2.002	11.982
Rainy	July	Picãozinho	0	0	0	0	0	0	0	0	0	0	3.003	0	0	0	0	0	0	0	0	0	0	0	0	0	12.012	0	0	0	0	1.001	13.984
Rainy	July	Picãozinho	0	0	0	0	0	1.001	0	0	0	0	10.01	0	0	1.001	0	0	0	0	0	0	0	0	0	0	12.012	0	0	0	0	1.001	4.97497
Rainy	July	Picãozinho	0	0	0	0	0	0	0	0	0	0	1.001	0	0	1.001	0	0	0	0	0	0	0	0	0	0	8.00801	0	0	0	0	0	19.99
Rainy	July	Picãozinho	0	0	0	0	0	0	0	0	0	0	1.001	0	0	1.001	0	0	0	0	0	0	0	0	0	0	9.00901	0	0	0	0	5.00501	13.984
Rainy	July	Picãozinho	0	0	0	0	0	0	0	0	0	0	0	0	0	1.001	0	0	0	0	0	0	0	0	0	0	11.011	0	0	0	0	5.00501	12.983
Rainy	July	Picãozinho	0	0	0	0	0	0	0	0	0	1.001	0	0	0	0	0	0	0	0	0	0	0	0	0	0	7.00701	0	2.002	0	0	5.00501	14.985
Rainy	July	Picãozinho	0	0	0	0	0	0	0	0	0	0	3.003	0	0	1.001	0	0	0	0	0	0	0	0	0	0	10.01	0	0	0	0	3.003	12.983
Rainy	July	Picãozinho	0	0	0	0	0	0	0	0	0	0	2.002	0	0	3.003	0	0	0	0	0	0	0	0	0	0	14.014	0	0	0	0	3.003	7.97798
Rainy	July	Picãozinho	0	0	0	0	0	0	0	0	0	0	2.002	0	0	0	0	0	0	0	0	0	0	0	0	0	4.004	0	0	0	0	2.002	21.992
Rainy	July	Picãozinho	0	0	0	0	0	0	0	0	0	0	2.002	0	0	2.002	0	0	0	0	0	0	0	0	0	0	8.00801	0	0	0	0	1.001	16.987
Rainy	July	Picãozinho	0	0	0	0	0	0	0	0	0	0	1.001	0	0	0	0	0	0	0	0	0	0	0	0	0	2.002	0	0	0	0	5.00501	21.992
Rainy	July	Picãozinho	0	0	0	0	0	0	0	0	0	0	1.001	0	0	0	0	0	0	0	0	0	0	0	0	0	9.00901	0	0	0	0	9.00901	10.981
Rainy	July	Picãozinho	0	1.001	0	0	0	0	0	0	0	1.001	6.00601	0	0	1.001	0	0	0	0	0	0	0	0	0	0	10.01	0	0	0	0	1.001	9.97998
Rainy	July	Picãozinho	0	0	0	0	0	19.019	0	0	0	0	1.001	0	0	0	0	0	0	0	0	0	0	0	0	0	0	0	0	0	0	1.001	8.97898
Rainy	July	Picãozinho	0	1.001	0	0	0	0	0	0	0	0	0	0	0	0	0	0	0	0	0	0	0	0	0	0	17.017	0	0	0	0	1.001	10.981
Rainy	July	Picãozinho	0	0	0	0	0	0	0	0	0	0	4.004	0	0	1.001	0	0	0	0	0	0	0	0	0	0	12.012	0	0	0	0	1.001	11.982
Rainy	August	Picãozinho	0	0	0	0	0	0	0	0	0	0	2.002	0	0	0	0	0	0	0	0	0	0	0	0	0	5.00501	0	0	0	0	9.00901	13.984
Rainy	August	Picãozinho	0	0	0	0	0	0	0	0	0	0	4.004	0	0	0	0	0	0	0	0	0	0	0	0	0	15.015	0	0	0	0	7.00701	3.97397
Rainy	August	Picãozinho	0	0	0	0	0	0	0	0	0	5.00501	0	0	2.002	0	0	0	0	0	0	0	0	0	0	0	9.00901	0	0	0	0	8.00801	5.97598
Rainy	August	Picãozinho	0	0	0	0	0	0	0	0	0	0	3.003	0	2.002	0	0	0	0	0	0	0	0	0	0	0	11.011	0	0	0	0	7.00701	6.97698
Rainy	August	Picãozinho	0	0	0	0	0	0	0	0	0	1.001	4.004	0	2.002	0	0	0	0	0	0	0	0	0	0	0	11.011	0	0	0	0	3.003	8.97898
Rainy	August	Picãozinho	0	0	0	0	0	0	0	0	0	1.001	3.003	0	0	0	0	0	0	0	0	0	0	0	0	0	8.00801	0	0	0	0	4.004	13.984
Rainy	August	Picãozinho	0	1.001	0	0	0	0	0	0	0	9.00901	2.002	0	0	0	0	0	0	0	0	0	0	0	0	0	9.00901	0	0	0	0	2.002	6.97698
Rainy	August	Picãozinho	0	0	0	0	0	2.002	0	0	0	0	3.003	0	0	0	0	0	0	1.001	0	0	0	0	0	0	11.011	0	0	0	0	5.00501	7.97798
Rainy	August	Picãozinho	0	0	0	0	0	0	0	0	0	0	1.001	0	0	0	0	0	0	0	0	0	0	0	0	0	9.00901	0	0	0	0	9.00901	10.981
Rainy	August	Picãozinho	0	0	0	0	0	0	0	0	0	9.00901	5.00501	0	0	0	0	0	0	0	0	0	0	0	0	0	3.003	0	0	0	0	4.004	8.97898
Rainy	August	Picãozinho	0	0	0	0	0	0	0	0	0	9.00901	4.004	0	3.003	0	0	0	0	0	0	0	0	0	0	0	3.003	0	0	0	0	3.003	7.97798
Rainy	August	Picãozinho	0	0	0	0	0	0	0	0	0	3.003	0	0	1.001	0	0	0	0	0	0	0	0	0	0	0	7.00701	0	0	0	0	6.00601	12.983
Rainy	August	Picãozinho	0	0	0	0	0	0	0	0	0	7.00701	1.001	0	0	0	0	0	0	0	0	0	0	0	0	0	3.003	0	0	0	0	6.00601	12.983
Rainy	August	Picãozinho	0	0	0	0	0	0	0	0	0	2.002	2.002	0	2.002	0	0	0	0	0	0	0	0	0	0	0	7.00701	0	7.00701	0	0	1.001	8.97898
Rainy	August	Picãozinho	0	0	0	0	0	0	0	0	0	1.001	2.002	0	0	0	0	0	0	0	0	0	0	0	0	0	8.00801	0	15.015	0	0	0	3.97397
Rainy	August	Picãozinho	0	0	0	0	0	0	0	0	0	2.002	1.001	0	0	0	0	0	0	0	0	0	0	0	0	0	1.001	0	10.01	0	0	0	15.986
Rainy	August	Picãozinho	0	0	0	0	0	0	0	0	0	0	1.001	0	1.001	0	0	0	0	1.001	0	0	0	0	0	0	9.00901	0	0	0	0	7.00701	10.981
Rainy	August	Picãozinho	0	0	0	0	0	0	0	0	0	0	4.004	0	2.002	0	0	0	0	0	0	0	0	0	3.003	0	8.00801	0	3.003	0	0	3.003	6.97698
Rainy	August	Picãozinho	0	4.004	0	0	0	0	0	0	0	4.004	2.002	0	0	0	0	0	0	0	0	0	0	0	0	0	13.013	0	0	0	0	2.002	4.97497
Rainy	August	Picãozinho	0	0	0	0	0	0	0	0	0	0	6.00601	0	3.003	0	0	0	0	0	0	0	0	0	0	0	10.01	0	0	0	0	0	10.981
Rainy	August	Picãozinho	0	0	0	0	0	0	0	0	0	11.011	0	0	1.001	0	0	0	0	0	0	0	0	0	0	0	2.002	0	6.00601	0	0	2.002	7.97798
Rainy	August	Picãozinho	0	0	0	0	0	0	0	0	0	0	1.001	0	0	0	0	0	0	0	0	0	0	0	27.027	0	0	0	0	0	0	0	1.97197
Rainy	August	Picãozinho	0	0	0	0	0	0	0	0	0	0	4.004	0	3.003	0	0	0	0	0	0	0	0	0	0	0	4.004	0	0	0	0	3.003	15.986
Rainy	August	Picãozinho	0	0	0	0	0	0	0	0	0	0	3.003	0	2.002	0	0	0	0	3.003	0	0	0	0	0	0	3.003	0	0	0	0	6.00601	12.983
Rainy	August	Picãozinho	0	0	0	0	0	0	0	0	0	0	2.002	0	5.00501	0	0	0	0	0	0	0	0	0	4.004	0	5.00501	0	0	0	0	4.004	9.97998
Rainy	August	Picãozinho	0	0	0	0	0	0	0	0	0	0	2.002	0	6.00601	0	0	0	0	0	0	0	0	0	0	0	13.013	0	0	0	0	0	8.97898
Rainy	August	Picãozinho	0	0	0	0	0	0	0	0	0	0	8.00801	0	2.002	0	0	0	0	0	0	0	0	0	0	0	4.004	0	0	0	0	0	15.986
Rainy	August	Picãozinho	0	0	0	0	0	0	0	0	0	0	0	0	3.003	0	0	0	0	0	0	0	0	0	0	0	11.011	0	0	0	0	1.001	14.985
Rainy	August	Picãozinho	0	0	0	0	0	0	0	0	0	0	7.00701	0	4.004	0	0	0	0	0	0	0	0	0	3.003	0	4.004	0	0	0	0	2.002	9.97998
Rainy	August	Picãozinho	0	0	0	0	0	0	0	0	0	0	0	0	1.001	0	0	0	0	0	0	0	0	0	0	0	6.00601	0	0	0	0	1.001	21.992
Rainy	August	Picãozinho	0	0	0	0	0	0	0	0	0	0	0	0	2.002	0	0	0	0	0	0	0	0	0	0	0	12.012	0	0	0	0	1.001	14.985
Rainy	August	Picãozinho	0	0	0	0	0	0	0	0	0	0	5.00501	0	2.002	0	0	0	0	0	0	0	0	0	0	0	5.00501	0	0	0	0	0	17.988
Rainy	August	Picãozinho	0	0	0	0	0	0	0	0	0	0	0	0	2.002	0	0	0	0	5.00501	0	0	0	0	0	0	2.002	0	0	0	0	2.002	18.989
Rainy	August	Picãozinho	0	0	0	0	0	0	0	0	0	0	4.004	0	1.001	0	0	0	0	0	0	0	0	0	0	0	3.003	0	0	0	0	0	21.992
Rainy	August	Picãozinho	0	0	0	0	0	0	0	0	0	0	2.002	0	6.00601	0	0	0	0	0	0	0	0	0	0	0	9.00901	0	0	0	0	5.00501	7.97798
Rainy	August	Picãozinho	0	0	0	0	0	0	0	0	0	0	7.00701	0	4.004	0	0	0	0	0	0	0	0	0	0	0	9.00901	0	0	0	0	1.001	8.97898
Rainy	August	Picãozinho	0	0	0	0	0	0	0	0	0	0	2.002	0	3.003	0	0	0	0	0	0	0	0	0	0	0	10.01	0	0	0	0	2.002	12.983
Rainy	August	Picãozinho	0	0	0	0	0	0	0	0	0	0	4.004	0	1.001	0	0	0	0	0	0	0	0	0	0	0	9.00901	0	0	0	0	6.00601	9.97998
Rainy	August	Picãozinho	0	0	0	0	0	0	0	0	0	0	4.004	0	2.002	0	0	0	0	1.001	0	0	0	0	0	0	9.00901	0	0	0	0	3.003	10.981
Rainy	August	Picãozinho	0	0	0	0	0	0	0	0	0	0	2.002	0	2.002	0	0	0	0	0	0	0	0	0	0	0	2.002	0	0	0	0	4.004	19.99
Rainy	August	Picãozinho	0	0	0	0	0	0	0	0	0	0	5.00501	0	3.003	0	0	0	0	2.002	0	0	0	0	0	0	12.012	0	0	0	0	1.001	6.97698
Rainy	August	Picãozinho	0	0	0	0	0	0	0	0	0	0	4.004	0	0	0	0	0	0	3.003	0	0	0	0	0	0	4.004	0	0	0	0	3.003	15.986
Rainy	August	Picãozinho	0	0	0	0	0	0	0	0	0	0	1.001	0	3.003	0	0	0	0	1.001	0	0	0	0	0	0	5.00501	0	0	0	0	2.002	17.988
Rainy	August	Picãozinho	0	0	0	0	0	0	0	0	0	1.001	2.002	0	0	0	0	0	0	0	0	0	0	0	0	0	8.00801	0	0	0	0	0	18.989
Rainy	August	Picãozinho	0	0	0	0	0	0	0	0	0	0	0	0	2.002	0	0	0	0	0	0	0	0	0	0	0	7.00701	0	0	0	0	4.004	16.987
Rainy	August	Picãozinho	0	0	0	0	0	0	0	0	0	0	0	0	2.002	0	0	0	0	0	0	0	0	0	1.001	0	15.015	0	0	0	0	2.002	9.97998
Rainy	August	Picãozinho	0	0	0	0	0	0	0	0	0	1.001	5.00501	0	1.001	0	0	0	0	1.001	0	0	0	0	0	0	5.00501	0	0	0	0	1.001	15.986
Rainy	August	Picãozinho	0	0	0	0	0	0	0	0	0	0	3.003	0	1.001	0	0	0	0	0	0	0	0	0	0	0	10.01	0	0	0	0	1.001	14.985
Rainy	August	Picãozinho	0	0	0	0	0	0	0	0	0	0	4.004	0	2.002	0	0	0	0	0	0	0	0	0	0	0	4.004	0	0	0	0	0	19.99
Rainy	August	Picãozinho	0	0.102143	0	0	0	0.0408572	0	0	0	1.34829	2.67615	0	1.716	0	0	0	0	0.367715	0	0	0	0	0.776286	0	7.19086	0	0.837572	0	0	2.92129	12.0228
Dry	December	Seixas	0	5.00501	0	2.002	0	0	0	0	2.002	3.003	6.00601	0	1.001	0	3.003	0	0	0	0	2.002	0	0	0	0	0	0	1.001	0	0	3.003	1.97197
Dry	December	Seixas	0	4.004	0	3.003	0	0	0	0	0	2.002	8.00801	0	1.001	0	0	0	0	1.001	0	2.002	0	0	1.001	0	2.002	0	0	0	0	4.004	1.97197
Dry	December	Seixas	0	2.002	0	4.004	0	0	0	0	1.001	1.001	13.013	0	0	0	0	0	0	0	0	2.002	0	0	0	0	1.001	0	0	0	0	2.002	3.97397
Dry	December	Seixas	0	3.003	0	1.001	0	0	0	0	0	2.002	6.00601	0	0	0	0	0	0	0	0	1.001	0	0	0	0	0	0	0	0	0	7.00701	9.97998
Dry	December	Seixas	0	4.004	0	3.003	0	0	0	0	1.001	2.002	2.002	0	1.001	0	0	0	0	0	0	0	0	0	0	0	0	0	1.001	0	0	8.00801	7.97798
Dry	December	Seixas	0	1.001	0	6.00601	0	0	0	0	0	1.001	7.00701	0	3.003	0	0	0	0	0	0	2.002	0	0	0	0	0	0	1.001	0	0	5.00501	3.97397
Dry	December	Seixas	0	2.002	0	3.003	0	0	0	0	0	4.004	7.00701	0	0	0	0	0	0	0	1.001	1.001	0	0	2.002	0	0	0	0	0	0	2.002	7.97798
Dry	December	Seixas	0	3.003	0	3.003	0	0	0	0	1.001	0	10.01	0	2.002	0	0	0	0	0	0	2.002	0	0	1.001	0	0	0	0	0	0	6.00601	1.97197
Dry	December	Seixas	0	1.001	0	4.004	0	0	0	0	1.001	2.002	8.00801	0	1.001	0	0	0	0	1.001	0	1.001	0	0	0	0	0	0	0	0	0	2.002	8.97898
Dry	December	Seixas	2.002	6.00601	0	0	0	0	0	0	0	1.001	8.00801	0	0	0	0	0	0	0	0	1.001	0	0	0	0	0	0	0	0	0	3.003	8.97898
Dry	December	Seixas	0	2.002	0	1.001	0	0	0	0	0	1.001	10.01	0	6.00601	0	0	0	0	0	0	0	0	0	0	0	0	0	0	0	0	3.003	6.97698
Dry	December	Seixas	1.001	1.001	0	1.001	0	0	0	0	2.002	2.002	9.00901	0	4.004	0	0	0	0	2.002	0	1.001	0	0	0	0	0	0	0	0	0	0	6.97698
Dry	December	Seixas	0	0	0	3.003	0	0	0	0	1.001	0	10.01	0	4.004	0	0	0	0	2.002	0	1.001	0	0	0	0	0	0	0	0	0	3.003	5.97598
Dry	December	Seixas	3.003	0	0	1.001	0	0	0	0	1.001	1.001	10.01	0	3.003	0	0	0	0	0	0	6.00601	0	0	0	0	0	0	0	0	0	0	4.97497
Dry	December	Seixas	2.002	3.003	0	3.003	0	0	0	0	0	1.001	8.00801	0	2.002	0	0	0	0	0	0	3.003	0	0	0	0	0	0	0	0	0	3.003	4.97497
Dry	December	Seixas	1.001	0	0	0	0	0	0	0	0	0	8.00801	0	1.001	0	0	0	0	0	0	1.001	0	0	0	0	0	0	0	0	0	13.013	5.97598
Dry	December	Seixas	0	2.002	0	0	0	0	0	0	0	1.001	8.00801	0	2.002	0	0	0	0	0	0	2.002	0	0	0	0	0	0	0	0	0	6.00601	8.97898
Dry	December	Seixas	5.00501	0	0	1.001	0	9.00901	0	0	0	0	7.00701	0	1.001	0	0	0	0	0	0	0	0	0	0	0	0	0	0	0	0	1.001	5.97598
Dry	December	Seixas	2.002	2.002	0	1.001	0	0	0	0	0	1.001	16.016	0	0	0	0	0	0	0	0	0	0	0	0	0	0	0	0	0	0	1.001	6.97698
Dry	December	Seixas	1.001	5.00501	0	0	0	0	0	0	0	1.001	11.011	0	0	0	0	0	0	0	0	1.001	0	0	0	0	0	0	0	0	0	2.002	8.97898
Dry	December	Seixas	8.00801	0	0	1.001	0	0	0	0	0	1.001	9.00901	0	0	1.001	0	0	0	0	0	0	0	0	0	0	0	0	0	0	0	0	9.97998
Dry	December	Seixas	1.001	1.001	0	0	0	0	0	0	0	2.002	11.011	0	1.001	2.002	1.001	0	0	0	0	2.002	0	0	0	0	0	0	0	0	0	4.004	4.97497
Dry	December	Seixas	4.004	1.001	0	0	0	0	0	0	0	0	11.011	0	1.001	0	0	0	0	0	0	1.001	0	0	0	0	0	0	0	1.001	0	2.002	8.97898
Dry	December	Seixas	0	1.001	0	0	0	0	0	0	3.003	0	11.011	0	2.002	5.00501	0	0	0	0	0	1.001	0	0	0	0	0	0	0	0	0	0	6.97698
Dry	December	Seixas	2.002	6.00601	0	0	0	0	0	0	0	2.002	8.00801	0	2.002	1.001	0	0	0	0	0	0	0	0	0	0	0	0	0	0	0	1.001	7.97798
Dry	December	Seixas	0	0	0	0	0	0	0	0	1.001	2.002	16.016	0	0	1.001	0	0	0	0	0	1.001	0	0	0	0	0	0	0	0	0	4.004	4.97497
Dry	December	Seixas	0	2.002	0	1.001	0	0	0	0	0	0	10.01	0	0	7.00701	0	0	0	0	0	0	0	0	0	0	0	0	0	0	0	1.001	8.97898
Dry	December	Seixas	1.001	0	0	0	0	0	0	0	1.001	1.001	12.012	0	2.002	0	0	0	0	0	0	0	0	0	0	0	0	0	0	0	0	2.002	10.981
Dry	December	Seixas	0	2.002	0	0	0	0	0	0	0	0	8.00801	0	0	7.00701	3.003	0	0	0	0	1.001	0	0	0	0	0	0	0	0	0	1.001	7.97798
Dry	December	Seixas	0	7.00701	0	0	0	0	0	0	0	0	11.011	0	1.001	1.001	0	0	0	0	0	2.002	0	0	0	0	0	0	0	0	0	1.001	6.97698
Dry	December	Seixas	0	1.001	0	0	0	0	0	0	0	1.001	15.015	1.001	0	2.002	0	0	0	0	0	1.001	0	0	0	0	0	0	0	0	2.002	1.001	5.97598
Dry	December	Seixas	6.00601	1.001	0	0	0	0	0	0	0	0	7.00701	0	2.002	5.00501	0	0	0	0	0	3.003	0	0	0	0	0	0	0	0	0	0	5.97598
Dry	December	Seixas	0	1.001	0	1.001	0	0	0	0	0	1.001	12.012	0	1.001	4.004	0	0	0	0	0	1.001	0	0	0	0	0	0	0	0	0	2.002	6.97698
Dry	December	Seixas	0	2.002	0	0	0	3.003	0	0	0	1.001	12.012	0	0	0	0	0	0	0	0	2.002	0	0	0	0	0	0	0	0	0	1.001	8.97898
Dry	December	Seixas	1.001	5.00501	0	0	0	0	0	0	0	0	7.00701	0	1.001	7.00701	0	0	0	0	0	0	0	0	0	0	0	0	0	0	0	5.00501	3.97397
Dry	December	Seixas	2.002	2.002	0	0	0	0	0	0	0	0	12.012	0	1.001	3.003	0	0	0	1.001	0	2.002	0	0	0	0	0	0	0	0	0	1.001	5.97598
Dry	December	Seixas	0	1.001	0	1.001	0	0	0	0	0	2.002	5.00501	0	0	6.00601	0	0	0	0	0	1.001	0	0	0	0	0	0	0	0	0	2.002	11.982
Dry	December	Seixas	1.001	2.002	0	2.002	0	1.001	0	0	0	0	5.00501	0	3.003	7.00701	0	0	0	0	0	0	0	0	0	0	0	0	0	0	0	2.002	6.97698
Dry	December	Seixas	2.002	1.001	0	0	0	0	0	0	0	1.001	9.00901	0	4.004	8.00801	0	0	0	0	0	2.002	0	0	0	0	0	0	0	0	0	0	2.97297
Dry	December	Seixas	6.00601	0	0	0	0	0	0	0	0	2.002	7.00701	0	7.00701	0	0	0	0	1.001	0	0	0	0	0	0	0	0	0	0	1.001	2.002	3.97397
Dry	December	Seixas	0	5.00501	0	0	0	0	0	0	0	1.001	6.00601	0	7.00701	2.002	0	0	0	3.003	0	0	0	0	0	0	0	0	0	0	0	0	5.97598
Dry	December	Seixas	1.001	1.001	0	0	0	0	0	0	0	0	11.011	0	1.001	4.004	0	0	0	0	0	0	0	0	0	0	0	0	0	0	0	5.00501	6.97698
Dry	December	Seixas	4.004	2.002	0	0	0	0	0	0	0	0	12.012	0	8.00801	2.002	0	0	0	0	0	0	0	0	0	0	0	0	0	0	0	0	1.97197
Dry	December	Seixas	5.00501	1.001	0	0	0	0	0	0	0	0	11.011	0	5.00501	4.004	0	0	0	0	0	0	0	0	0	0	0	0	0	0	0	2.002	1.97197
Dry	December	Seixas	0	1.001	0	0	0	0	0	0	0	9.00901	6.00601	0	9.00901	2.002	0	0	0	0	0	0	0	0	0	0	0	0	0	0	0	0	2.97297
Dry	December	Seixas	5.00501	5.00501	0	0	0	0	0	0	0	0	3.003	0	5.00501	8.00801	0	0	0	0	0	0	0	0	0	0	0	0	0	0	0	0	3.97397
Dry	December	Seixas	18.018	0	0	0	0	0	0	0	0	1.001	2.002	0	0	4.004	0	0	0	0	0	0	0	0	0	0	0	0	0	0	0	0	4.97497
Dry	December	Seixas	5.00501	2.002	0	0	0	0	0	0	0	1.001	8.00801	0	1.001	8.00801	0	0	0	0	0	0	0	0	0	0	0	0	0	0	0	1.001	3.97397
Dry	December	Seixas	1.001	2.002	0	0	0	0	0	0	0	2.002	15.015	1.001	1.001	1.001	1.001	0	0	1.001	0	2.002	0	0	0	0	0	0	0	0	0	3.003	-0.03003
Dry	December	Seixas	1.83857	2.06329	0	0.939715	0	0.265572	0	0	0.306429	1.144	9.07029	0.0408572	1.98157	2.08372	0.163429	0	0	0.245143	0.0204286	1.04186	0	0	0.0817144	0	0.0612858	0	0.0612858	0.0204286	0.0612858	2.39015	6.11898
Dry	January	Seixas	0	1.001	0	0	0	0	0	0	0	0	10.01	0	8.00801	2.002	0	0	0	0	0	0	0	0	0	0	0	0	0	0	0	0	8.97898
Dry	January	Seixas	0	4.004	0	0	0	0	0	0	0	1.001	10.01	0	3.003	3.003	0	0	0	0	0	0	0	0	0	0	0	0	0	0	2.002	0	6.97698
Dry	January	Seixas	15.015	0	0	0	0	0	0	0	0	1.001	9.00901	0	2.002	1.001	0	0	0	0	0	0	0	0	0	0	0	0	0	0	0	0	1.97197
Dry	January	Seixas	1.001	1.001	0	1.001	0	0	0	0	0	1.001	8.00801	0	3.003	6.00601	0	0	0	0	0	0	0	0	0	0	0	0	0	0	0	2.002	6.97698
Dry	January	Seixas	0	1.001	0	0	0	0	0	0	0	0	9.00901	0	6.00601	3.003	0	0	0	0	0	0	0	0	0	0	0	0	0	0	0	0	10.981
Dry	January	Seixas	2.002	1.001	0	0	0	0	0	0	1.001	0	7.00701	0	4.004	3.003	0	0	0	0	0	0	0	0	0	0	0	0	0	0	0	3.003	8.97898
Dry	January	Seixas	2.002	3.003	0	1.001	0	0	0	0	0	0	9.00901	0	3.003	2.002	0	0	0	0	0	0	0	0	0	0	0	0	0	0	0	4.004	5.97598
Dry	January	Seixas	1.001	2.002	0	0	0	0	0	0	2.002	0	9.00901	0	4.004	3.003	1.001	0	0	0	0	0	0	0	0	0	0	0	0	0	0	1.001	6.97698
Dry	January	Seixas	0	2.002	0	0	0	0	0	0	0	0	10.01	0	11.011	0	0	0	0	0	0	0	0	0	0	0	0	0	0	0	0	1.001	5.97598
Dry	January	Seixas	0	0	0	0	0	0	0	0	0	1.001	11.011	0	3.003	2.002	0	0	0	0	0	0	0	0	0	0	0	0	0	0	0	4.004	8.97898
Dry	January	Seixas	0	0	0	0	0	0	0	0	0	1.001	12.012	0	7.00701	4.004	0	0	0	1.001	0	0	0	0	0	0	0	0	0	0	0	0	4.97497
Dry	January	Seixas	6.00601	2.002	0	0	0	0	0	0	0	0	5.00501	0	4.004	2.002	0	0	0	0	0	0	0	0	0	0	0	0	0	0	1.001	2.002	7.97798
Dry	January	Seixas	0	3.003	0	0	0	0	0	0	0	1.001	9.00901	0	6.00601	1.001	0	0	0	0	0	0	0	0	0	0	0	0	0	0	0	4.004	5.97598
Dry	January	Seixas	2.002	1.001	0	0	0	0	0	0	0	0	14.014	0	4.004	2.002	0	0	0	0	0	0	0	0	0	0	0	0	0	0	0	1.001	5.97598
Dry	January	Seixas	8.00801	2.002	0	0	0	0	0	0	1.001	1.001	8.00801	0	2.002	2.002	0	0	0	0	0	0	0	0	0	0	0	0	0	0	0	0	5.97598
Dry	January	Seixas	7.00701	3.003	0	1.001	0	0	0	0	0	1.001	6.00601	0	4.004	0	0	0	0	0	0	0	0	0	0	0	0	0	0	0	0	3.003	4.97497
Dry	January	Seixas	4.004	3.003	0	0	0	0	0	0	0	1.001	5.00501	0	2.002	3.003	0	0	0	0	0	0	0	0	0	0	0	0	0	0	0	3.003	8.97898
Dry	January	Seixas	0	1.001	0	0	0	0	0	0	2.002	3.003	12.012	0	7.00701	0	0	0	0	0	0	1.001	0	0	0	0	0	0	0	0	0	1.001	2.97297
Dry	January	Seixas	5.00501	1.001	0	0	0	0	0	0	0	0	4.004	0	3.003	1.001	1.001	0	0	7.00701	0	2.002	0	0	0	0	0	0	0	0	0	0	5.97598
Dry	January	Seixas	3.003	2.002	0	0	0	0	0	0	1.001	2.002	9.00901	0	3.003	4.004	0	0	0	0	0	1.001	0	0	0	0	0	0	0	0	0	0	4.97497
Dry	January	Seixas	0	4.004	0	0	0	0	0	0	0	2.002	5.00501	0	2.002	4.004	0	0	0	0	0	0	0	0	0	0	0	0	0	0	0	3.003	9.97998
Dry	January	Seixas	0	2.002	4.004	0	0	0	0	0	0	0	6.00601	0	4.004	0	1.001	0	0	0	0	0	0	0	0	0	0	0	0	0	0	3.003	9.97998
Dry	January	Seixas	5.00501	0	0	0	0	0	0	0	0	0	12.012	0	2.002	0	0	0	0	0	0	0	0	0	0	0	0	0	0	0	0	1.001	9.97998
Dry	January	Seixas	11.011	3.003	0	0	0	0	0	0	0	0	7.00701	0	5.00501	1.001	0	0	0	0	0	0	0	0	0	0	0	0	0	0	0	1.001	1.97197
Dry	January	Seixas	1.001	3.003	0	0	0	0	0	0	0	0	10.01	0	8.00801	2.002	0	0	0	0	0	0	0	0	0	0	0	0	0	0	0	0	5.97598
Dry	January	Seixas	3.003	2.002	0	0	0	0	0	0	0	0	9.00901	0	8.00801	0	0	0	0	0	0	0	0	0	0	0	0	0	0	0	0	3.003	4.97497
Dry	January	Seixas	8.00801	0	0	0	0	0	0	0	0	0	6.00601	0	1.001	4.004	0	0	0	0	0	0	0	0	0	0	0	0	0	0	0	3.003	7.97798
Dry	January	Seixas	3.003	1.001	0	0	0	0	0	0	0	0	10.01	0	5.00501	1.001	0	0	0	0	0	0	0	0	0	0	0	0	0	0	0	0	9.97998
Dry	January	Seixas	0	2.002	0	0	0	0	0	0	3.003	0	6.00601	0	4.004	1.001	0	0	0	0	0	0	0	0	0	0	0	0	0	0	0	1.001	12.983
Dry	January	Seixas	11.011	1.001	0	0	0	0	0	0	0	0	3.003	0	4.004	0	0	0	0	6.00601	0	0	0	0	0	0	0	0	0	0	0	1.001	3.97397
Dry	January	Seixas	4.004	1.001	0	0	0	0	0	0	0	0	10.01	0	7.00701	1.001	0	0	0	0	0	0	0	0	0	0	0	0	0	0	0	0	6.97698
Dry	January	Seixas	0	3.003	0	0	0	0	0	0	0	0	13.013	0	6.00601	2.002	0	0	0	0	0	0	0	0	0	0	0	0	0	0	0	0	5.97598
Dry	January	Seixas	0	1.001	8.00801	0	0	0	0	0	1.001	0	8.00801	0	10.01	0	1.001	0	0	0	0	0	0	0	0	0	0	0	0	0	0	0	0.970971
Dry	January	Seixas	6.00601	0	0	1.001	0	0	0	0	0	0	4.004	0	5.00501	3.003	0	0	0	0	0	0	0	0	0	0	0	0	0	0	0	1.001	9.97998
Dry	January	Seixas	0	0	0	0	0	0	0	0	1.001	0	10.01	0	10.01	1.001	0	0	0	0	0	0	0	0	0	0	0	0	0	0	0	0	7.97798
Dry	January	Seixas	0	0	0	0	0	8.00801	0	0	0	0	7.00701	0	7.00701	1.001	0	0	0	0	0	0	0	0	0	0	0	0	0	0	0	0	6.97698
Dry	January	Seixas	0	8.00801	0	0	0	0	0	0	0	0	7.00701	0	6.00601	2.002	0	0	0	0	0	0	0	0	0	0	0	0	0	0	0	0	6.97698
Dry	January	Seixas	0	1.001	0	0	0	0	0	0	0	0	10.01	0	9.00901	2.002	0	0	0	0	0	0	0	0	0	0	0	0	0	0	0	2.002	5.97598
Dry	January	Seixas	1.001	0	0	0	0	0	0	0	1.001	0	4.004	1.001	11.011	0	0	0	0	0	0	0	0	0	0	0	0	0	0	0	0	3.003	8.97898
Dry	January	Seixas	0	1.001	0	0	0	0	0	0	0	0	12.012	0	8.00801	0	0	0	0	0	0	0	0	0	0	0	0	0	0	0	0	0	8.97898
Dry	January	Seixas	0	0	0	0	0	0	0	0	0	0	7.00701	0	10.01	0	0	0	0	6.00601	0	0	0	0	0	0	0	0	0	0	0	1.001	5.97598
Dry	January	Seixas	1.001	3.003	0	0	0	0	0	0	1.001	0	8.00801	0	5.00501	1.001	0	0	0	3.003	0	0	0	0	0	0	0	0	0	0	0	0	7.97798
Dry	January	Seixas	0	1.001	0	0	0	0	0	0	1.001	0	10.01	0	7.00701	1.001	1.001	0	0	0	0	0	0	0	0	0	0	0	0	0	0	0	8.97898
Dry	January	Seixas	0	1.001	0	0	0	0	0	0	2.002	0	7.00701	0	10.01	0	0	0	0	0	0	0	0	0	0	0	0	0	0	0	0	0	9.97998
Dry	January	Seixas	0	3.003	0	0	0	0	0	0	1.001	0	5.00501	0	10.01	1.001	0	0	0	0	0	0	0	0	0	0	0	0	0	0	0	0	9.97998
Dry	January	Seixas	0	0	0	0	0	0	0	0	1.001	1.001	13.013	0	5.00501	0	0	0	0	0	0	0	0	0	0	0	0	0	0	0	0	2.002	7.97798
Dry	January	Seixas	4.004	1.001	0	0	0	0	0	0	0	1.001	3.003	0	12.012	1.001	0	0	0	0	0	0	0	0	0	0	0	0	0	0	0	5.00501	2.97297
Dry	January	Seixas	3.003	3.003	0	0	0	0	0	1.001	1.001	1.001	8.00801	0	6.00601	0	0	0	0	0	0	0	0	0	0	0	0	0	0	0	0	0	6.97698
Dry	January	Seixas	4.004	1.001	0	0	0	0	0	0	2.002	0	6.00601	1.001	7.00701	2.002	0	0	0	1.001	0	0	0	0	0	0	0	0	0	0	0	0	5.97598
Dry	January	Seixas	2.47186	1.61386	0.245143	0.0817144	0	0.163429	0	0.0204286	0.449429	0.388143	8.21229	0.0408572	5.78129	1.53214	0.102143	0	0	0.490286	0	0.0817144	0	0	0	0	0	0	0	0	0.0612858	1.20529	7.05869
Dry	February	Seixas	1.001	4.004	0	0	0	0	0	0	0	0	10.01	0	7.00701	2.002	1.001	0	0	0	0	0	0	0	0	0	0	0	0	0	0	0	4.97497
Dry	February	Seixas	1.001	4.004	0	0	0	0	0	0	0	0	7.00701	0	12.012	2.002	0	0	0	0	0	0	0	0	0	0	0	0	0	0	0	0	3.97397
Dry	February	Seixas	0	2.002	0	0	0	0	0	0	0	1.001	11.011	0	11.011	0	0	0	0	0	0	0	0	0	0	0	0	0	0	0	0	2.002	2.97297
Dry	February	Seixas	6.00601	1.001	0	0	0	0	0	0	0	0	7.00701	0	6.00601	0	1.001	0	0	1.001	0	0	0	0	0	0	0	0	0	0	0	1.001	6.97698
Dry	February	Seixas	2.002	2.002	0	0	0	0	0	0	0	0	8.00801	0	9.00901	0	1.001	0	0	4.004	0	0	0	0	0	0	0	0	0	0	0	1.001	2.97297
Dry	February	Seixas	2.002	0	0	0	0	0	0	0	0	0	6.00601	0	10.01	5.00501	0	0	0	0	0	0	0	0	0	0	0	0	0	0	0	1.001	5.97598
Dry	February	Seixas	3.003	2.002	0	0	0	0	0	0	1.001	0	6.00601	0	8.00801	2.002	0	0	0	0	0	0	0	0	0	0	0	0	0	0	0	2.002	5.97598
Dry	February	Seixas	4.004	5.00501	0	0	0	0	0	0	0	0	5.00501	0	4.004	2.002	0	0	0	0	0	0	0	0	0	0	0	0	0	0	0	1.001	8.97898
Dry	February	Seixas	2.002	2.002	0	0	0	0	0	0	1.001	0	6.00601	0	7.00701	1.001	1.001	0	0	0	0	0	0	0	0	0	0	0	0	0	0	1.001	8.97898
Dry	February	Seixas	7.00701	0	0	0	0	0	0	0	1.001	0	9.00901	0	6.00601	0	0	0	0	0	0	0	0	0	0	0	0	0	0	0	0	0	6.97698
Dry	February	Seixas	1.001	0	0	0	0	0	0	0	0	0	9.00901	0	4.004	2.002	0	0	0	6.00601	0	0	0	0	0	0	0	0	0	0	0	4.004	3.97397
Dry	February	Seixas	2.002	2.002	0	0	0	0	0	0	0	0	8.00801	0	6.00601	1.001	0	0	0	6.00601	0	0	0	0	0	0	0	0	0	0	0	2.002	2.97297
Dry	February	Seixas	10.01	1.001	0	0	0	0	0	0	0	0	2.002	0	8.00801	2.002	0	0	0	0	0	0	0	0	0	0	0	0	0	0	0	1.001	5.97598
Dry	February	Seixas	3.003	0	0	0	0	0	0	0	0	0	0	0	2.002	0	0	0	0	25.025	0	0	0	0	0	0	0	0	0	0	0	0	-0.03003
Dry	February	Seixas	4.004	0	0	0	0	0	0	0	3.003	0	10.01	0	5.00501	2.002	0	0	0	0	0	0	0	0	0	0	0	0	0	0	0	1.001	4.97497
Dry	February	Seixas	1.001	1.001	0	0	0	0	0	0	2.002	0	10.01	0	4.004	4.004	0	0	0	0	0	0	0	0	0	0	0	0	0	0	0	3.003	4.97497
Dry	February	Seixas	0	0	0	0	0	0	0	0	0	0	0	0	0	0	0	0	0	0	0	0	0	0	30.03	0	0	0	0	0	0	0	-0.03003
Dry	February	Seixas	7.00701	0	0	0	0	0	0	0	0	0	6.00601	0	4.004	2.002	0	0	0	0	0	0	0	0	0	0	0	0	0	0	0	0	10.981
Dry	February	Seixas	0	0	0	0	0	0	0	0	0	0	0	0	0	0	0	0	0	0	0	0	0	0	29.029	0	0	0	0	0	0	0	0.970971
Dry	February	Seixas	3.003	2.002	0	1.001	0	0	0	0	1.001	2.002	5.00501	0	3.003	0	0	0	0	0	0	1.001	0	0	0	0	0	0	3.003	0	0	3.003	5.97598
Dry	February	Seixas	1.001	1.001	0	2.002	0	0	0	0	0	3.003	5.00501	0	3.003	0	0	0	0	0	0	0	0	0	0	0	0	0	1.001	0	0	4.004	9.97998
Dry	February	Seixas	0	2.002	0	0	0	0	0	0	0	3.003	7.00701	0	6.00601	0	4.004	0	0	1.001	0	0	0	0	0	0	0	0	1.001	0	0	2.002	3.97397
Dry	February	Seixas	5.00501	1.001	0	2.002	0	0	0	0	0	2.002	3.003	0	4.004	0	0	0	0	0	0	1.001	0	0	0	0	0	0	0	0	0	3.003	8.97898
Dry	February	Seixas	3.003	2.002	0	0	0	0	0	0	0	1.001	8.00801	0	6.00601	0	0	6.00601	0	0	0	1.001	0	0	0	0	0	0	0	0	0	0	2.97297
Dry	February	Seixas	0	2.002	0	3.003	0	0	0	0	0	1.001	8.00801	0	9.00901	0	0	0	0	0	0	1.001	0	0	0	0	0	0	2.002	0	0	1.001	2.97297
Dry	February	Seixas	3.003	1.001	0	3.003	0	0	0	0	0	2.002	9.00901	0	8.00801	0	0	0	0	0	0	0	0	0	0	0	0	0	0	0	0	1.001	2.97297
Dry	February	Seixas	1.001	0	0	1.001	0	0	0	0	0	2.002	3.003	0	7.00701	0	0	0	0	0	0	0	0	0	0	0	0	0	0	0	0	7.00701	8.97898
Dry	February	Seixas	0	1.001	0	6.00601	0	0	0	0	1.001	2.002	8.00801	0	6.00601	0	1.001	0	0	0	0	2.002	0	0	0	0	0	0	0	0	0	1.001	1.97197
Dry	February	Seixas	3.003	1.001	0	3.003	0	0	0	0	1.001	5.00501	5.00501	0	4.004	0	0	0	0	0	0	2.002	0	0	0	0	0	0	0	0	0	5.00501	0.970971
Dry	February	Seixas	0	1.001	0	3.003	0	8.00801	0	0	1.001	5.00501	2.002	0	5.00501	0	0	0	0	0	0	0	0	0	0	0	0	0	0	0	0	0	4.97497
Dry	February	Seixas	1.001	3.003	0	3.003	0	0	0	0	0	5.00501	5.00501	0	7.00701	0	0	0	0	0	0	2.002	0	0	0	0	0	0	0	0	0	0	3.97397
Dry	February	Seixas	2.002	1.001	0	3.003	0	0	0	0	0	3.003	8.00801	0	5.00501	0	0	0	0	0	0	2.002	0	0	0	0	0	0	0	0	0	0	5.97598
Dry	February	Seixas	2.002	2.002	0	2.002	0	0	0	0	0	1.001	7.00701	0	5.00501	0	1.001	0	0	0	0	0	0	0	0	0	0	0	2.002	0	0	1.001	6.97698
Dry	February	Seixas	6.00601	0	0	3.003	0	0	0	0	0	1.001	6.00601	0	5.00501	0	0	0	0	1.001	0	1.001	0	0	0	0	0	0	0	0	0	4.004	2.97297
Dry	February	Seixas	4.004	0	0	0	0	0	0	0	0	5.00501	5.00501	0	8.00801	0	0	0	0	0	0	1.001	0	0	0	0	0	0	0	0	0	2.002	4.97497
Dry	February	Seixas	0	0	0	2.002	0	0	0	0	0	3.003	5.00501	0	3.003	0	0	0	0	5.00501	0	0	0	0	0	0	0	0	0	0	0	6.00601	5.97598
Dry	February	Seixas	1.001	2.002	0	1.001	0	0	0	0	0	6.00601	8.00801	0	6.00601	0	0	0	0	1.001	0	0	0	0	0	0	0	0	0	0	0	1.001	3.97397
Dry	February	Seixas	1.001	1.001	0	2.002	0	0	0	0	0	6.00601	10.01	0	4.004	0	0	0	0	0	0	0	0	0	0	0	0	0	0	0	0	2.002	3.97397
Dry	February	Seixas	0	2.002	0	2.002	0	0	0	0	0	5.00501	7.00701	0	6.00601	0	0	0	0	1.001	0	0	0	0	0	0	0	0	0	0	0	3.003	3.97397
Dry	February	Seixas	0	2.002	0	1.001	0	0	0	0	0	6.00601	8.00801	0	5.00501	0	0	0	0	0	0	2.002	0	0	0	0	0	0	0	0	0	3.003	2.97297
Dry	February	Seixas	0	2.002	0	1.001	0	0	0	0	0	7.00701	9.00901	0	7.00701	0	0	0	0	0	0	1.001	0	0	0	0	0	0	0	0	0	1.001	1.97197
Dry	February	Seixas	2.002	1.001	0	2.002	0	0	0	0	0	4.004	8.00801	0	6.00601	0	0	0	0	0	0	0	0	0	0	0	0	0	0	0	0	0	6.97698
Dry	February	Seixas	2.002	3.003	0	1.001	0	0	0	0	0	4.004	10.01	0	4.004	0	0	0	0	0	0	1.001	0	0	0	0	0	0	0	0	0	0	4.97497
Dry	February	Seixas	7.00701	2.002	0	1.001	0	0	0	0	0	4.004	6.00601	0	3.003	0	0	0	0	3.003	0	0	0	0	0	0	0	0	0	0	0	0	3.97397
Dry	February	Seixas	1.001	2.002	0	0	0	0	0	0	0	0	11.011	0	7.00701	0	0	0	0	1.001	0	0	0	0	0	0	0	0	0	0	0	1.001	6.97698
Dry	February	Seixas	0	5.00501	0	1.001	0	0	0	0	0	4.004	14.014	0	6.00601	0	0	0	0	0	0	0	0	0	0	0	0	0	0	0	0	0	-0.03003
Dry	February	Seixas	1.001	3.003	0	1.001	0	0	0	0	0	3.003	8.00801	0	8.00801	0	0	0	0	0	0	1.001	0	0	0	0	0	0	0	0	0	1.001	3.97397
Dry	February	Seixas	13.013	2.002	0	0	0	0	0	0	0	4.004	6.00601	0	3.003	0	0	0	0	0	0	1.001	0	0	0	0	0	0	0	0	0	0	0.970971
Dry	February	Seixas	1.001	1.001	0	1.001	0	0	0	0	0	5.00501	5.00501	0	5.00501	0	0	0	0	5.00501	0	3.003	0	0	0	0	0	0	0	0	0	3.003	0.970971
Dry	February	Seixas	2.431	1.51172	0	1.04186	0	0.163429	0	0	0.245143	2.145	6.72101	0	5.65872	0.551572	0.204286	0.122572	0	1.22572	0	0.469858	0	0	1.20529	0	0	0	0.183857	0	0	1.53214	4.58683
Rainy	June	Seixas	0	9.00901	0	0	0	0	0	0	0	0	6.00601	0	0	3.003	0	0	0	2.002	0	1.001	0	0	0	0	0	0	0	0	0	7.00701	1.97197
Rainy	June	Seixas	0	9.00901	0	0	0	0	0	0	0	0	5.00501	0	4.004	0	0	0	0	0	0	2.002	0	0	0	0	0	0	0	0	0	3.003	6.97698
Rainy	June	Seixas	0	4.004	0	0	0	0	0	0	0	0	11.011	0	2.002	2.002	0	0	0	0	0	0	0	0	0	0	0	0	0	0	0	4.004	6.97698
Rainy	June	Seixas	0	4.004	0	0	0	0	0	0	0	0	10.01	0	0	3.003	0	0	0	4.004	0	0	0	0	0	0	0	0	0	0	0	5.00501	3.97397
Rainy	June	Seixas	0	2.002	0	0	0	0	0	0	0	0	8.00801	0	4.004	3.003	0	0	0	1.001	0	2.002	0	0	0	0	0	0	0	0	0	2.002	7.97798
Rainy	June	Seixas	0	11.011	0	0	0	0	0	0	0	0	9.00901	0	0	1.001	0	0	0	0	0	0	0	0	0	0	0	0	0	0	0	5.00501	3.97397
Rainy	June	Seixas	0	3.003	0	0	0	0	0	0	0	0	9.00901	0	3.003	1.001	0	0	2.002	0	0	0	0	0	0	0	0	0	0	0	0	2.002	9.97998
Rainy	June	Seixas	0	1.001	0	0	0	0	0	0	0	0	9.00901	0	1.001	3.003	0	0	0	3.003	0	2.002	0	0	0	0	0	0	0	0	0	3.003	7.97798
Rainy	June	Seixas	2.002	3.003	0	0	0	0	0	0	0	1.001	9.00901	0	4.004	1.001	0	0	0	0	0	0	0	0	0	0	0	0	0	0	0	5.00501	4.97497
Rainy	June	Seixas	0	2.002	0	0	0	0	0	0	0	0	8.00801	0	2.002	3.003	0	0	1.001	0	0	2.002	0	0	0	0	0	0	0	0	0	6.00601	5.97598
Rainy	June	Seixas	0	0	0	0	0	0	0	0	0	0	11.011	0	3.003	3.003	0	0	0	0	0	0	0	0	0	0	0	0	0	0	0	7.00701	5.97598
Rainy	June	Seixas	1.001	0	0	0	0	1.001	0	0	0	1.001	9.00901	0	2.002	1.001	0	0	0	3.003	0	2.002	0	0	0	0	0	0	0	0	0	3.003	6.97698
Rainy	June	Seixas	0	0	0	0	0	0	0	0	0	0	4.004	0	1.001	2.002	0	0	5.00501	0	0	0	0	0	0	0	0	0	0	0	0	9.00901	8.97898
Rainy	June	Seixas	0	1.001	0	0	0	4.004	0	0	0	0	8.00801	0	0	4.004	0	0	1.001	0	1.001	0	0	0	0	0	0	0	0	0	0	6.00601	4.97497
Rainy	June	Seixas	0	4.004	0	0	0	0	0	0	0	0	4.004	0	5.00501	3.003	0	0	0	0	0	0	0	0	0	0	0	0	0	0	0	1.001	12.983
Rainy	June	Seixas	0	9.00901	0	0	0	0	0	0	0	0	6.00601	0	2.002	2.002	0	0	1.001	0	2.002	0	0	0	0	0	0	0	0	0	0	3.003	4.97497
Rainy	June	Seixas	0	0	0	0	0	0	0	0	0	0	0	0	0	0	0	0	0	3.003	0	0	0	0	0	0	0	0	0	0	0	0	26.997
Rainy	June	Seixas	0	0	0	0	0	0	0	0	0	0	9.00901	0	12.012	1.001	0	0	1.001	0	0	1.001	0	0	0	0	0	0	0	0	0	1.001	4.97497
Rainy	June	Seixas	1.001	0	0	0	0	0	0	0	0	0	8.00801	0	4.004	2.002	0	0	2.002	3.003	0	2.002	0	0	0	0	0	0	0	0	0	2.002	5.97598
Rainy	June	Seixas	0	0	0	0	0	2.002	0	0	0	0	17.017	0	2.002	0	0	0	0	1.001	0	2.002	0	0	0	0	0	0	0	0	0	1.001	4.97497
Rainy	June	Seixas	0	1.001	0	0	0	0	0	0	0	0	6.00601	0	2.002	6.00601	3.003	0	0	0	0	2.002	0	0	0	0	0	0	0	0	0	3.003	6.97698
Rainy	June	Seixas	0	3.003	0	0	0	0	0	0	0	0	12.012	0	6.00601	1.001	0	0	3.003	0	0	2.002	0	0	0	0	0	0	0	0	0	1.001	1.97197
Rainy	June	Seixas	0	3.003	0	0	0	0	0	0	0	0	13.013	0	4.004	3.003	0	0	0	0	0	1.001	0	0	0	0	0	0	0	0	0	2.002	3.97397
Rainy	June	Seixas	0	1.001	0	0	0	0	0	0	0	0	8.00801	0	3.003	4.004	0	0	0	0	0	1.001	0	0	0	0	0	0	0	0	0	4.004	8.97898
Rainy	June	Seixas	0	7.00701	0	0	0	0	0	0	0	0	9.00901	0	2.002	1.001	0	0	0	4.004	0	0	0	0	0	0	0	0	0	0	0	1.001	5.97598
Rainy	June	Seixas	1.001	4.004	0	0	0	0	0	0	0	0	5.00501	0	1.001	4.004	0	0	0	0	0	0	0	0	0	0	0	0	0	0	0	7.00701	7.97798
Rainy	June	Seixas	0	3.003	0	0	0	0	0	0	0	0	7.00701	0	8.00801	3.003	0	0	0	0	0	0	0	0	0	0	0	0	0	0	0	1.001	7.97798
Rainy	June	Seixas	1.001	2.002	0	0	0	0	0	0	0	0	11.011	0	3.003	2.002	0	0	0	0	0	3.003	0	0	0	0	0	0	0	0	0	1.001	6.97698
Rainy	June	Seixas	1.001	5.00501	0	0	0	0	0	0	0	0	8.00801	0	4.004	4.004	0	0	0	0	0	0	0	0	0	0	0	0	0	0	0	3.003	4.97497
Rainy	June	Seixas	0	7.00701	0	0	0	0	0	0	0	0	9.00901	0	2.002	3.003	0	0	0	0	0	0	0	0	0	0	0	0	0	0	0	5.00501	3.97397
Rainy	June	Seixas	0	2.002	0	0	0	0	0	0	0	0	11.011	2.002	7.00701	6.00601	0	0	0	0	0	0	0	0	0	0	0	0	0	0	0	1.001	0.970971
Rainy	June	Seixas	0	1.001	0	0	0	0	0	0	0	0	4.004	0	5.00501	2.002	0	0	0	7.00701	1.001	0	0	0	0	0	0	0	0	0	0	3.003	6.97698
Rainy	June	Seixas	0	0	0	0	0	0	0	0	1	0	8.28415	0	2.07104	1.03552	0	0	1.03552	7.24863	0	0	0	0	0	0	0	0	0	0	0	0	9.32515
Rainy	June	Seixas	0	1.03552	0	0	0	0	0	0	1	0	14.4973	0	0	3.10655	0	0	3.10655	0	0	0	0	0	0	0	0	0	0	0	0	4.14207	3.11204
Rainy	June	Seixas	0	4.004	0	0	0	0	0	0	0	0	4.004	0	2.002	0	0	0	0	10.01	0	0	0	0	0	0	0	0	0	0	0	1.001	8.97898
Rainy	June	Seixas	0	2.002	0	0	0	0	0	0	0	0	6.00601	0	4.004	1.001	0	0	3.003	0	0	0	0	0	0	0	0	0	0	0	0	5.00501	8.97898
Rainy	June	Seixas	0	1.0725	0	0	0	0	0	0	2	0	10.725	0	1.0725	1.0725	0	0	0	0	0	0	0	0	0	0	0	0	0	0	0	0	14.0575
Rainy	June	Seixas	0	2.07104	0	0	0	0	0	0	1	0	12.4262	0	2.07104	1.03552	0	0	0	0	0	0	0	0	0	0	0	0	0	0	0	2.07104	9.32515
Rainy	June	Seixas	0	3.003	0	0	0	0	0	0	0	0	4.004	0	8.00801	1.001	0	0	2.002	0	0	0	0	0	0	0	0	0	0	0	0	3.003	8.97898
Rainy	June	Seixas	0	6.00601	0	0	0	0	0	0	0	0	8.00801	0	3.003	2.002	0	0	0	0	0	0	0	0	0	0	0	0	0	0	0	3.003	7.97798
Rainy	June	Seixas	0	2.002	0	0	0	0	0	0	0	0	10.01	0	4.004	1.001	0	0	0	0	0	0	0	0	0	0	0	0	0	0	0	8.00801	4.97497
Rainy	June	Seixas	0	1.001	0	0	0	0	0	0	0	0	7.00701	0	4.004	2.002	0	0	0	0	0	0	0	0	0	0	0	0	0	0	0	3.003	12.983
Rainy	June	Seixas	0	8.00801	0	0	0	0	0	0	0	0	7.00701	0	1.001	5.00501	0	0	0	0	0	0	0	0	0	0	0	0	0	0	0	5.00501	3.97397
Rainy	June	Seixas	0	0	0	0	0	0	0	0	0	0	8.00801	0	3.003	0	0	0	1.001	0	0	0	0	0	0	0	0	0	0	0	0	3.003	14.985
Rainy	June	Seixas	0	0	0	0	0	0	0	0	0	0	15.015	0	3.003	1.001	0	0	0	0	0	0	0	0	0	0	0	0	0	0	0	3.003	7.97798
Rainy	June	Seixas	0	5.00501	0	0	0	0	0	0	0	0	9.00901	0	1.001	0	0	0	2.002	1.001	0	0	0	0	0	0	0	0	0	0	0	1.001	10.981
Rainy	June	Seixas	1.001	0	0	0	0	0	0	0	0	0	6.00601	1.001	0	2.002	0	0	1.001	0	0	0	0	0	0	0	0	0	0	0	0	4.004	14.985
Rainy	June	Seixas	0	4.004	0	0	0	0	0	0	0	0	11.011	0	3.003	1.001	0	0	0	0	0	2.002	0	0	0	0	0	0	0	0	0	3.003	5.97598
Rainy	June	Seixas	0	8.00801	0	0	0	0	0	0	0	0	8.00801	0	2.002	2.002	0	0	0	0	0	0	0	0	0	0	0	0	0	0	0	1.001	8.97898
Rainy	June	Seixas	0.163429	3.027	0	0	0	0.143	0	0	0.102041	0.0408572	8.41427	0.0612858	2.88471	2.06827	0.0612858	0	0.595247	1.00593	0.0817144	0.551572	0	0	0	0	0	0	0	0	0	3.19109	7.6083
Rainy	July	Seixas	0	1.001	0	0	0	0	0	0	0	0	9.00901	0	3.003	5.00501	0	0	0	0	0	0	0	0	0	0	0	0	0	0	0	6.00601	5.97598
Rainy	July	Seixas	0	0	0	0	0	1.001	0	0	0	0	11.011	0	2.002	2.002	0	0	0	0	0	0	0	0	0	0	0	0	0	0	0	3.003	10.981
Rainy	July	Seixas	0	0	0	0	0	0	0	0	0	0	5.00501	0	0	2.002	0	0	0	5.00501	0	0	0	0	0	0	0	0	0	0	0	8.00801	9.97998
Rainy	July	Seixas	0	0	0	0	0	0	0	0	0	0	10.01	0	0	7.00701	0	0	0	2.002	0	0	0	0	0	0	0	0	0	0	0	4.004	6.97698
Rainy	July	Seixas	0	2.002	0	0	0	0	0	0	0	0	6.00601	0	1.001	5.00501	0	0	0	0	0	0	0	0	0	0	0	0	0	0	0	1.001	14.985
Rainy	July	Seixas	0	1.001	0	0	0	0	0	0	0	0	10.01	0	0	6.00601	0	0	0	0	0	0	0	0	0	0	0	0	0	0	0	2.002	10.981
Rainy	July	Seixas	0	0	0	0	0	0	0	0	0	0	6.00601	0	0	3.003	0	0	0	3.003	0	0	0	0	0	0	0	0	0	0	0	5.00501	12.983
Rainy	July	Seixas	0	0	4.004	0	0	0	0	0	0	0	9.00901	1.001	0	2.002	0	0	0	0	0	1.001	0	0	0	0	0	0	0	0	0	5.00501	7.97798
Rainy	July	Seixas	0	0	0	0	0	0	0	0	1.001	0	8.00801	0	0	5.00501	0	0	0	0	0	0	0	0	0	0	0	0	0	0	0	9.00901	6.97698
Rainy	July	Seixas	0	1.001	0	0	0	0	0	0	0	0	7.00701	0	0	2.002	0	0	0	1.001	0	2.002	0	0	0	0	0	0	0	0	0	6.00601	10.981
Rainy	July	Seixas	0	0	0	0	0	0	0	0	0	0	11.011	0	0	4.004	0	0	0	0	1.001	1.001	0	0	0	0	0	0	0	0	0	4.004	8.97898
Rainy	July	Seixas	1.001	0	0	0	0	0	0	0	0	0	12.012	0	0	4.004	0	0	0	1.001	0	1.001	0	0	0	0	0	0	0	0	0	3.003	7.97798
Rainy	July	Seixas	0	0	0	0	0	0	0	0	0	0	9.00901	0	0	3.003	0	0	0	2.002	0	1.001	0	0	0	0	0	0	0	0	0	2.002	12.983
Rainy	July	Seixas	0	0	0	0	0	6.00601	0	0	0	0	8.00801	0	0	2.002	0	0	1.001	0	0	0	0	0	0	0	0	0	0	0	0	4.004	8.97898
Rainy	July	Seixas	0	1.001	0	0	0	9.00901	0	0	0	0	7.00701	0	0	3.003	0	0	1.001	0	0	0	0	0	0	0	0	0	0	0	0	3.003	5.97598
Rainy	July	Seixas	0	0	0	0	0	0	0	0	1.001	0	6.00601	0	0	2.002	0	0	0	0	0	0	0	0	0	0	0	0	0	0	0	6.00601	14.985
Rainy	July	Seixas	0	0	0	0	0	0	0	0	0	0	7.00701	0	0	3.003	0	0	0	0	0	0	0	0	0	0	0	0	0	0	0	3.003	16.987
Rainy	July	Seixas	0	0	0	0	0	0	0	0	0	0	8.00801	1.001	1.001	3.003	0	0	0	2.002	0	0	0	0	0	0	0	0	0	0	0	5.00501	9.97998
Rainy	July	Seixas	0	0	0	0	0	0	0	0	0	0	5.00501	0	0	5.00501	0	0	1.001	9.00901	0	0	0	0	0	0	0	0	0	0	0	1.001	8.97898
Rainy	July	Seixas	1.001	0	0	0	0	0	0	0	0	0	9.00901	0	0	0	0	0	0	7.00701	0	0	0	0	0	0	0	0	0	0	0	3.003	9.97998
Rainy	July	Seixas	0	0	0	0	0	0	0	0	0	0	11.011	0	0	4.004	0	0	1.001	1.001	0	1.001	0	0	0	0	0	0	0	0	0	1.001	10.981
Rainy	July	Seixas	0	0	0	0	0	0	0	0	0	0	2.002	0	0	1.001	0	0	0	9.00901	0	0	0	0	0	0	0	0	0	0	0	4.004	13.984
Rainy	July	Seixas	0	1.001	0	0	0	0	0	0	0	0	10.01	0	0	7.00701	0	0	1.001	1.001	0	0	0	0	0	0	0	0	0	0	0	3.003	6.97698
Rainy	July	Seixas	0	0	0	0	0	0	0	0	0	0	9.00901	0	0	3.003	0	0	1.001	7.00701	0	0	0	0	0	0	0	0	0	0	0	1.001	8.97898
Rainy	July	Seixas	0	0	0	0	0	3.003	0	0	0	0	3.003	0	0	1.001	0	0	1.001	12.012	0	0	0	0	0	0	0	0	0	0	0	6.00601	3.97397
Rainy	July	Seixas	0	2.002	0	0	0	0	0	0	0	0	5.00501	0	0	1.001	0	0	1.001	11.011	0	0	0	0	0	0	0	0	0	0	0	2.002	7.97798
Rainy	July	Seixas	0	0	0	0	0	0	0	0	0	0	10.01	0	0	3.003	0	0	0	1.001	0	0	0	0	0	0	0	0	0	0	0	2.002	13.984
Rainy	July	Seixas	0	0	0	0	0	0	0	0	0	0	7.00701	0	0	3.003	0	0	0	4.004	0	0	0	0	0	0	0	0	0	0	0	3.003	12.983
Rainy	July	Seixas	0	0	0	0	0	0	0	0	0	0	8.00801	0	0	7.00701	0	0	0	0	0	0	0	0	0	0	0	0	0	0	0	3.003	11.982
Rainy	July	Seixas	0	1.001	0	0	0	0	0	0	0	0	9.00901	0	0	9.00901	0	0	2.002	0	0	2.002	0	0	0	0	0	0	0	0	0	0	6.97698
Rainy	July	Seixas	0	0	0	0	0	0	0	0	0	1.001	6.00601	0	0	4.004	0	0	1.001	2.002	0	0	0	0	0	0	0	0	0	0	0	2.002	13.984
Rainy	July	Seixas	0	1.001	0	0	0	0	0	0	0	0	7.00701	0	0	3.003	0	0	1.001	1.001	0	0	0	0	0	0	0	0	0	0	0	4.004	12.983
Rainy	July	Seixas	0	0	0	0	0	0	0	0	0	0	7.00701	0	0	8.00801	0	0	0	1.001	0	0	0	0	0	0	0	0	0	0	0	4.004	9.97998
Rainy	July	Seixas	0	0	0	0	0	0	0	0	0	0	9.00901	0	0	12.012	0	0	1.001	0	0	0	0	0	0	0	0	0	0	0	0	1.001	6.97698
Rainy	July	Seixas	0	3.003	0	0	0	0	0	0	0	0	7.00701	0	0	6.00601	0	0	1.001	1.001	0	0	0	0	0	0	0	0	0	0	0	2.002	9.97998
Rainy	July	Seixas	0	0	0	0	0	0	0	0	0	0	7.00701	0	0	9.00901	0	0	1.001	0	0	0	0	0	0	0	0	0	0	0	0	1.001	11.982
Rainy	July	Seixas	0	3.003	0	0	0	0	0	0	0	0	7.00701	0	0	10.01	0	0	1.001	0	0	0	0	0	0	0	0	0	0	0	0	2.002	6.97698
Rainy	July	Seixas	0	1.001	0	0	0	0	0	0	0	0	10.01	0	0	5.00501	0	0	1.001	0	0	0	0	0	0	0	0	0	0	0	0	2.002	10.981
Rainy	July	Seixas	0	0	0	0	0	0	0	0	0	0	11.011	0	0	3.003	0	0	0	0	0	0	0	0	0	0	0	0	0	0	0	4.004	11.982
Rainy	July	Seixas	0	1.001	0	0	0	0	0	0	0	0	7.00701	0	0	8.00801	0	0	1.001	0	0	0	0	0	0	0	0	0	0	0	0	4.004	8.97898
Rainy	July	Seixas	0	1.001	0	0	0	0	0	0	0	0	7.00701	0	0	8.00801	0	0	0	0	0	0	0	0	0	0	0	0	0	0	0	5.00501	8.97898
Rainy	July	Seixas	0	1.001	0	0	0	0	0	0	0	0	5.00501	0	1.001	6.00601	0	0	3.003	0	0	1.001	0	0	0	0	0	0	0	0	0	4.004	8.97898
Rainy	July	Seixas	0	1.001	0	0	0	0	0	0	0	0	8.00801	0	0	4.004	0	0	1.001	0	0	0	0	0	0	0	0	0	0	0	0	10.01	5.97598
Rainy	July	Seixas	0	0	0	0	0	0	0	0	0	0	9.00901	0	1.001	4.004	0	0	0	0	0	0	0	0	0	0	0	0	0	0	0	2.002	13.984
Rainy	July	Seixas	0	0	0	0	0	0	0	0	0	0	13.013	0	0	6.00601	0	0	0	0	0	0	0	0	0	0	0	0	0	0	0	4.004	6.97698
Rainy	July	Seixas	0	0	0	0	0	0	0	0	0	0	8.00801	0	0	8.00801	0	0	1.001	1.001	0	0	0	0	0	0	0	0	0	0	0	2.002	9.97998
Rainy	July	Seixas	0	3.003	0	0	0	0	0	0	0	0	12.012	0	0	5.00501	0	0	0	0	0	0	0	0	0	0	0	0	0	0	0	2.002	7.97798
Rainy	July	Seixas	0	0	0	0	0	0	0	0	0	0	12.012	0	0	3.003	0	0	0	0	0	0	0	0	0	0	0	0	0	0	0	3.003	11.982
Rainy	July	Seixas	0	0	0	0	0	0	0	0	0	0	8.00801	0	0	7.00701	0	0	0	0	0	0	0	0	0	0	0	0	0	0	0	3.003	11.982
Rainy	July	Seixas	0	0	0	0	0	0	0	0	0	0	5.00501	0	0	2.002	0	0	0	8.00801	0	0	0	0	0	0	1.001	0	0	0	0	6.00601	7.97798
Rainy	August	Seixas	0	3.003	0	0	0	0	0	0	0	0	4.004	0	2.002	4.004	0	0	0	0	0	0	0	0	0	0	0	0	0	0	0	8.00801	8.97898
Rainy	August	Seixas	0	3.003	0	0	0	0	0	0	0	0	3.003	0	8.00801	5.00501	0	0	0	0	0	0	0	0	0	0	0	0	0	0	0	4.004	6.97698
Rainy	August	Seixas	0	2.002	0	0	0	0	0	0	0	0	2.002	0	0	8.00801	0	0	0	0	0	0	0	0	0	0	0	0	0	0	0	6.00601	11.982
Rainy	August	Seixas	0	2.002	0	0	0	0	0	0	0	0	4.004	0	7.00701	1.001	0	0	0	0	0	0	0	0	0	0	0	0	0	0	0	5.00501	10.981
Rainy	August	Seixas	0	1.001	0	0	0	0	0	0	0	0	5.00501	0	4.004	0	0	0	0	0	0	0	0	0	0	0	0	0	0	0	0	7.00701	12.983
Rainy	August	Seixas	0	5.00501	0	0	0	0	0	0	0	0	1.001	0	9.00901	6.00601	0	0	0	0	0	0	0	0	0	0	0	0	0	0	0	4.004	4.97497
Rainy	August	Seixas	0	3.003	0	0	0	0	0	0	0	0	3.003	0	8.00801	0	0	0	0	0	0	0	0	0	0	0	0	0	0	0	0	5.00501	10.981
Rainy	August	Seixas	0	0	0	0	0	0	0	0	0	0	10.01	0	7.00701	1.001	0	0	0	0	0	0	0	0	0	0	0	0	0	0	0	8.00801	3.97397
Rainy	August	Seixas	0	3.003	9.00901	0	0	0	0	0	0	0	1.001	0	0	1.001	0	0	0	0	0	0	0	0	0	0	0	0	0	0	0	2.002	13.984
Rainy	August	Seixas	0	0	0	0	0	0	0	0	0	0	2.002	0	1.001	10.01	0	0	0	0	0	0	0	0	0	0	0	0	0	0	0	7.00701	9.97998
Rainy	August	Seixas	0	0	0	0	0	0	0	0	0	0	5.00501	0	6.00601	4.004	0	0	0	1.001	0	0	0	0	0	0	0	0	0	0	0	4.004	9.97998
Rainy	August	Seixas	0	1.001	0	0	0	0	0	0	0	0	2.002	0	6.00601	3.003	0	0	0	5.00501	0	0	0	0	0	0	0	0	0	0	0	5.00501	7.97798
Rainy	August	Seixas	0	0	0	0	0	0	0	0	0	0	2.002	0	6.00601	4.004	0	0	0	0	0	0	0	0	0	0	0	0	0	0	0	8.00801	9.97998
Rainy	August	Seixas	0	1.001	0	0	0	0	0	0	0	0	6.00601	0	1.001	3.003	0	0	0	0	1.001	1.001	0	0	0	0	0	0	0	0	0	4.004	12.983
Rainy	August	Seixas	0	3.003	0	0	0	0	0	0	0	0	6.00601	0	3.003	1.001	0	0	0	0	0	0	0	0	0	0	0	0	0	0	0	4.004	12.983
Rainy	August	Seixas	0	2.002	0	0	0	0	0	0	0	0	4.004	0	6.00601	3.003	0	0	0	0	0	0	0	0	0	0	0	0	0	0	0	6.00601	8.97898
Rainy	August	Seixas	0	3.003	0	0	0	0	0	0	0	0	4.004	0	5.00501	2.002	0	0	0	0	0	0	0	0	0	0	0	0	0	0	0	8.00801	7.97798
Rainy	August	Seixas	0	0	0	0	0	0	0	0	0	0	2.002	0	1.001	2.002	0	0	0	11.011	0	0	0	0	0	0	0	0	0	0	0	2.002	11.982
Rainy	August	Seixas	0	0	0	0	0	0	0	0	0	0	3.003	0	7.00701	3.003	0	0	0	0	0	0	0	0	0	0	0	0	0	0	0	10.01	6.97698
Rainy	August	Seixas	0	1.001	0	0	0	0	0	0	0	0	5.00501	0	3.003	6.00601	0	0	0	0	0	0	0	0	0	0	0	0	0	0	0	5.00501	9.97998
Rainy	August	Seixas	0	2.002	0	0	0	0	0	0	0	0	4.004	0	9.00901	3.003	0	0	0	0	0	0	0	0	0	0	0	0	0	0	0	3.003	8.97898
Rainy	August	Seixas	0	0	0	0	0	0	0	0	0	0	3.003	0	2.002	5.00501	0	0	0	1.001	0	1.001	0	0	0	0	0	0	0	0	0	6.00601	11.982
Rainy	August	Seixas	0	1.001	0	0	0	0	0	0	0	0	10.01	0	3.003	5.00501	0	0	0	0	0	0	0	0	0	0	0	0	0	0	0	6.00601	4.97497
Rainy	August	Seixas	1.001	0	0	0	0	0	0	0	0	0	7.00701	0	8.00801	2.002	0	0	0	1.001	0	0	0	0	0	0	0	0	0	0	0	3.003	7.97798
Rainy	August	Seixas	0	2.002	0	0	0	0	0	0	0	0	5.00501	0	4.004	3.003	0	0	0	0	0	0	0	0	0	0	0	0	0	0	0	2.002	13.984
Rainy	August	Seixas	0	1.001	0	0	0	0	0	0	0	0	3.003	0	1.001	8.00801	0	0	0	0	0	0	0	0	0	0	0	0	0	0	0	6.00601	10.981
Rainy	August	Seixas	0	0	0	0	0	0	0	0	0	0	0	0	0	9.00901	0	0	0	0	0	0	0	0	0	0	0	0	0	0	0	13.013	7.97798
Rainy	August	Seixas	0	1.001	0	0	0	0	0	0	0	0	4.004	0	4.004	6.00601	0	0	0	1.001	0	0	0	0	0	0	0	0	0	0	0	5.00501	8.97898
Rainy	August	Seixas	0	0	0	0	0	0	0	0	0	0	5.00501	0	1.001	7.00701	0	0	0	0	0	0	0	0	0	0	0	0	0	0	0	4.004	12.983
Rainy	August	Seixas	0	3.003	0	0	0	0	0	0	0	0	3.003	0	5.00501	3.003	0	0	0	1.001	0	0	0	0	0	0	0	0	0	0	0	7.00701	7.97798
Rainy	August	Seixas	0	0	0	0	0	19.019	0	0	0	0	2.002	0	1.001	2.002	0	0	0	0	0	0	0	0	0	0	0	0	0	0	0	2.002	3.97397
Rainy	August	Seixas	0	0	0	0	0	0	0	0	0	0	4.004	0	4.004	5.00501	0	0	0	1.001	0	0	0	0	0	0	0	0	0	0	0	7.00701	8.97898
Rainy	August	Seixas	0	0	0	0	0	0	0	0	0	0	5.00501	0	4.004	6.00601	0	0	0	0	0	0	0	0	0	0	0	0	0	0	0	5.00501	9.97998
Rainy	August	Seixas	0	0	0	0	0	0	0	0	0	0	5.00501	0	6.00601	8.00801	0	0	0	4.004	0	0	0	0	0	0	0	0	0	0	0	5.00501	1.97197
Rainy	August	Seixas	0	0	0	0	0	0	0	0	0	0	3.003	0	7.00701	5.00501	0	0	0	1.001	0	0	0	0	0	0	0	0	0	0	0	1.001	12.983
Rainy	August	Seixas	0	1.001	0	0	0	0	0	0	0	0	4.004	0	8.00801	1.001	0	0	0	1.001	0	0	0	0	0	0	0	0	0	0	0	7.00701	7.97798
Rainy	August	Seixas	0	0	0	0	0	0	0	0	0	0	2.002	0	3.003	1.001	0	0	0	0	0	0	0	0	0	0	0	0	0	0	0	2.002	21.992
Rainy	August	Seixas	0	1.001	0	0	0	0	0	0	0	0	4.004	0	4.004	2.002	0	0	0	4.004	0	0	0	0	0	0	0	0	0	0	0	5.00501	9.97998
Rainy	August	Seixas	0	1.001	0	0	0	0	0	0	0	0	7.00701	0	7.00701	8.00801	0	0	0	0	0	0	0	0	0	0	0	0	0	0	0	1.001	5.97598
Rainy	August	Seixas	0	1.001	0	0	0	0	0	0	0	0	5.00501	0	8.00801	5.00501	0	0	0	0	0	0	0	0	0	0	0	0	0	0	0	4.004	6.97698
Rainy	August	Seixas	0	0	0	0	0	0	0	0	0	0	4.004	0	6.00601	10.01	0	0	0	0	0	0	0	0	0	0	0	0	0	0	0	0	9.97998
Rainy	August	Seixas	0	2.002	0	0	0	0	0	0	0	0	8.00801	0	7.00701	4.004	0	0	0	3.003	0	0	0	0	0	0	0	0	0	0	0	3.003	2.97297
Rainy	August	Seixas	0	3.003	0	0	0	0	0	0	0	0	2.002	0	2.002	8.00801	0	0	0	0	0	0	0	0	0	0	0	0	0	0	0	12.012	2.97297
Rainy	August	Seixas	0	1.001	0	0	0	0	0	0	0	0	3.003	0	4.004	2.002	0	0	0	0	0	0	0	0	0	0	0	0	0	0	0	6.00601	13.984
Rainy	August	Seixas	0	1.001	0	0	0	0	0	0	0	0	3.003	0	5.00501	10.01	0	0	0	0	0	0	0	0	0	0	0	0	0	0	0	7.00701	3.97397
Rainy	August	Seixas	0	0	0	0	0	0	0	0	0	0	1.001	0	6.00601	6.00601	0	0	0	0	0	0	0	0	0	0	0	0	0	0	0	4.004	12.983
Rainy	August	Seixas	0	0	0	0	0	0	0	0	0	0	3.003	0	10.01	4.004	0	0	0	2.002	0	0	0	0	0	0	0	0	0	0	0	4.004	6.97698
Rainy	August	Seixas	0	0	0	0	0	0	0	0	0	0	3.003	0	8.00801	5.00501	0	0	0	0	0	0	0	0	0	0	0	0	0	0	0	4.004	9.97998
Rainy	August	Seixas	0	4.004	0	0	0	0	0	0	0	0	0	0	4.004	3.003	0	0	0	4.004	0	0	0	0	0	0	0	0	0	0	0	8.00801	6.97698
Rainy	August	Seixas	0	0	0	0	0	0	0	0	0	0	2.002	0	6.00601	5.00501	0	0	0	0	0	0	0	0	0	0	0	0	0	0	0	5.00501	11.982
