# Supplementary material for: Dataset of macrobenthic species in urban coastal reef environments in Brazilian northeast
Source: Data Brief. 2020 Jun 2;31:105773. doi: 10.1016/j.dib.2020.105773 (PMC7289742; doi:10.1016/j.dib.2020.105773)
Supplement: Supplementary file 2 [file mmc2.xlsx]

## Sheet: Plan1
	Acanthophora spicifera	Amphiroa fragilissima	Bryopsis pennata	Bryothamnion/Osmundaria	Caulerpa prolifera	Caulerpa racemosa	Caulerpa sertularioides	Caulerpa sp.	Chondracanthus acicularis	Dictyota/Dictyopteris/Canistrocarpus	Gelidiella acerosa	Gelidium capense	Gelidium crinale	Gelidium sp.	Gracilaria sp1	Gracilaria sp2	Gracilaria sp3.	Halimeda opuntia	Hypnea	Laurencia	Lobophora variegata	Padina	Palythoa caribaeorum	Penicillus capitatus	Protopalythoa variabilis	Sargassum sp.	Sargassum vulgare	Ulva lactuca	Zoanthus socialis
Thallus morphology	Fleshy	Calcareous	Filamentous	Fleshy	Fleshy	Fleshy	Fleshy	Fleshy	Fleshy	Fleshy	Fleshy	Fleshy	Fleshy	Fleshy	Fleshy	Fleshy	Fleshy	Calcareous	Fleshy	Fleshy	Fleshy	Thick		Filamentous		Thick	Thick	Leaf-like
Growth rate	Fast	Slow	Fast	Fast	Fast	Fast	Fast	Fast	Fast	Slow	Fast	Fast	Fast	Fast	Fast	Fast	Fast	Slow	Fast	Fast	Slow	Slow	Fast	Fast	Slow	Slow	Slow	Fast	Fast
Thallus lifespan	Seasonal	Perennial	Seasonal	Perennial	Seasonal	Seasonal	Seasonal	Seasonal	Perennial	Perennial	Perennial	Perennial	Perennial	Perennial	Perennial	Perennial	Perennial	Perennial	Seasonal	Perennial	Perennial	Perennial	Perennial	Seasonal	Perennial	Perennial	Perennial	Seasonal	Perennial
Succession	Opportunistic	Final stage	Opportunistic	Opportunistic	Opportunistic	Opportunistic	Opportunistic	Opportunistic	Opportunistic	Final stage	Final stage	Final stage	Final stage	Final stage	Opportunistic	Opportunistic	Opportunistic	Final stage	Opportunistic	Opportunistic	Final stage	Final stage	Final stage	Opportunistic	Final stage	Final stage	Final stage	Opportunistic	Final stage
Classification	IIA	IC	IIB	IIA	IIA	IIA	IIA	IIA	IIA	IC	IC	IC	IC	IC	IIA	IIA	IIA	IC	IIA	IIA	IC	IB	IC	IIB	IB	IB	IB	IIB	IC
References	Azevedo, C.A.A., Carneiro, M.A.A., Oliveira, S. R., Marinho-Soriano, E. (2011) - Macrolgae as an indicator of the environmental health of the Pirangi reefs, Rio Grande do Norte, Brazil. Rev. bras. farmacogn., 21(2): 323-328.	Pereira, N. C. (2015) - Processos de colonização e sucessão da comunidade de macroalgas bênticas nos recifes costeiros do litoral paraibano - construindo modelos para recuperação ambiental em ambientes recifais. 52 p. Trabalho de Conclusão de Curso, Universidade Federal da Paraíba, João Pessoa, PB, Brasil.	Ribeiro, F. A.; Travassos Jr., A.; Gestinari, L. M.; Torres, J.; Lima, K. K. A.; Santos, M. D.; Lira, G. A. S. T.; Fontes, K. A. A.; Pereira, S. M. B.; Yoneshigue-Valentin, Y. (2008) - Análise quali-quantitativa das populações algáceas de um trecho recifal a praia de Boa Viagem, PE. Oecologia Brasiliensis, 12: 222-228.	Appelhans, Y. S.; Lenz, M.; Medeiros, H. E.; da Gama, B. A. P.; Pereira, R. C.; Wahl, M. (2010) - Stressed, but not defenceless: no obvious influence of irradiation levels on antifeeding and antifouling defences of tropical macroalgae. Mar.Biol., 157: 1151–1159	Pereira, N. C. (2015) - Processos de colonização e sucessão da comunidade de macroalgas bênticas nos recifes costeiros do litoral paraibano - construindo modelos para recuperação ambiental em ambientes recifais. 52 p. Trabalho de Conclusão de Curso, Universidade Federal da Paraíba, João Pessoa, PB, Brasil.	Pereira, N. C. (2015) - Processos de colonização e sucessão da comunidade de macroalgas bênticas nos recifes costeiros do litoral paraibano - construindo modelos para recuperação ambiental em ambientes recifais. 52 p. Trabalho de Conclusão de Curso, Universidade Federal da Paraíba, João Pessoa, PB, Brasil.	Miossi, W.; Aquije, G. M. F. V. A.; Alves, J. P. A. (2004) - Levantamento das Clorofíceas (Chlorophyta) marinhas bentônicas do litoral de Aracruz, estado do Espírito Santo, Brasil. Natureza on line, 2(2): 37–44.	Vasconcelos, E. R. T. P. P.; Vasconcelos, J. B.; Reis, Thiago N. V.; Cocentino, A. L. M.; Areces, A. J. ; Martins, G. M.; Neto, A. I.; FUJII, M. T. (2018) - Macroalgal responses to coastal urbanization: relative abundance of indicator species. Journal of Applied Phycology, p. 1-11.	Braga, A. C. da S.; Tâmega, F. T. de S.; Pedrini, A. de G.; Muniz, R. de A. (2014) - Composição e estrutura da comunidade fi tobentônica do infralitoral da praia de Itaipu, Niterói, Brasil: subsídios para monitoramento e conservação. IHERINGIA, 69(2): 267-276.	Silva, I.B. (2006) - Diversidade de macroalgas marinhas bentônicas dos recifes de Maracajaú, área de preservação ambiental dos recifes de corais, Rio Grande do Norte, Brasil. 68 p. Dissertação de Mestrado, Univ. Federal do Rio Grande do Norte, Natal, RN, Brasil.	Kumar, G. R.; Reddy, C. R. K.; Ganesan, M.; Thiruppathi, S.; Dipakkore, S.; Eswaran, K.; Rao, P. S.; Jha, H. (2004). Tissue culture and regeneration of thallus from callus of Gelidiella acerosa (Gelidiales, Rhodophyta). Phycologia, 43, 596- 602.	Bentley, J. (2010) - A preliminary study of Gelidium capense in culture. Available in: <https://open.uct.ac.za/bitstream/handle/11427/24853/thesis_sci_2010_bentley_joanne.pdf?sequence=1>. Accessed in: 10/10/18	Vasconcelos, E. R. T. P. P.; Vasconcelos, J. B.; Reis, Thiago N. V.; Cocentino, A. L. M.; Areces, A. J. ; Martins, G. M.; Neto, A. I.; FUJII, M. T. (2018) - Macroalgal responses to coastal urbanization: relative abundance of indicator species. Journal of Applied Phycology, p. 1-11.	Vasconcelos, E. R. T. P. P.; Vasconcelos, J. B.; Reis, Thiago N. V.; Cocentino, A. L. M.; Areces, A. J. ; Martins, G. M.; Neto, A. I.; FUJII, M. T. (2018) - Macroalgal responses to coastal urbanization: relative abundance of indicator species. Journal of Applied Phycology, p. 1-11.	Pereira, N. C. (2015) - Processos de colonização e sucessão da comunidade de macroalgas bênticas nos recifes costeiros do litoral paraibano - construindo modelos para recuperação ambiental em ambientes recifais. 52 p. Trabalho de Conclusão de Curso, Universidade Federal da Paraíba, João Pessoa, PB, Brasil.	Pereira, N. C. (2015) - Processos de colonização e sucessão da comunidade de macroalgas bênticas nos recifes costeiros do litoral paraibano - construindo modelos para recuperação ambiental em ambientes recifais. 52 p. Trabalho de Conclusão de Curso, Universidade Federal da Paraíba, João Pessoa, PB, Brasil.	Pereira, N. C. (2015) - Processos de colonização e sucessão da comunidade de macroalgas bênticas nos recifes costeiros do litoral paraibano - construindo modelos para recuperação ambiental em ambientes recifais. 52 p. Trabalho de Conclusão de Curso, Universidade Federal da Paraíba, João Pessoa, PB, Brasil.	Carneiro, P.B.M. (2011) - Aspectos ecológicos de Halimeda opuntia (l.) J.V. Lamour. (Chlorophyta, Bryopsidales) em trecho recifal da praia de Pirangi, Rio Grande do Norte. 79 p. Dissertação de Mestrado, Universidade Federal do Ceará, Fortaleza, CE, Brasil.	Guist, G.G.; Dawes, C.J.; Castle, J.R. (1982) - Mariculture of the red seaweed, Hypnea musciformis. Aquaculture, 28(3-4): 375–384.	Kyaw, S.P.P.; Soe-Htun, U. (2018) - Studies on the developmental morphology and life history in culture of Laurencia sp. 1 (Ceramiales, Rhodophyta) from Myanmar. J Aquac Mar Biol., 7(4):246‒251.	Silva, I.B. (2006) - Diversidade de macroalgas marinhas bentônicas dos recifes de Maracajaú, área de preservação ambiental dos recifes de corais, Rio Grande do Norte, Brasil. 68 p. Dissertação de Mestrado, Univ. Federal do Rio Grande do Norte, Natal, RN, Brasil.	Uddin, W.; Begum, M.;Siddiqui, M.F. (2015) - Seasonal Growth, Development and Morphology of Two Species of Padina adanson: Padina tetrastromatica and Padina pavonica from the Manora Coast, Karachi, Pakistan. Pakistan Journal of Botany, 47: 2015-2021.	Silva, J.F. (2014) - Estratégias adaptativas dos zoantídeos Palythoa caribaeorum e Zoanthus sociatus (Cnidaria, Anthozoa) nos recifes costeiros do litoral de Pernambuco, Brasil. 107 f. Tese de Doutorado, Universidade Federal de Pernambuco, Recife, PE, Brasil.	Santos, G.N.; Nunes, J.M.C. (2014) - Udoteaceae (Bryopsidales, Chlorophyta) no litoral do estado da Bahia, Brasil. Sitientibus série Ciências Biológicas, 14:10.13102/scb436	Rabelo, E.F.; Soares, M.O.; Matthews-Cascon, H. (2013) - Competitive interactions among zoanthids (Cnidaria: Zoanthidae) in an intertidal zone of Northeastern Brazil. Braz J Oceanogr., 61:35–42.	Pereira, N. C. (2015) - Processos de colonização e sucessão da comunidade de macroalgas bênticas nos recifes costeiros do litoral paraibano - construindo modelos para recuperação ambiental em ambientes recifais. 52 p. Trabalho de Conclusão de Curso, Universidade Federal da Paraíba, João Pessoa, PB, Brasil.	Pereira, N. C. (2015) - Processos de colonização e sucessão da comunidade de macroalgas bênticas nos recifes costeiros do litoral paraibano - construindo modelos para recuperação ambiental em ambientes recifais. 52 p. Trabalho de Conclusão de Curso, Universidade Federal da Paraíba, João Pessoa, PB, Brasil.	Ye, N.; Zhang, X.; Mao, Y.; Liang, C.; Xu, D.; Zou, J.; Zhuang, Z.; Wang, Q. (2012) - ‘Green tides’ are overwhelming the coastline of our blue planet: taking the world’s largest example. Ecol Res., 26: 477-485.	Rabelo, E.F.; Soares, M.O.; Matthews-Cascon, H. (2013) - Competitive interactions among zoanthids (Cnidaria: Zoanthidae) in an intertidal zone of Northeastern Brazil. Braz J Oceanogr., 61:35–42.
		Silva, I.B. (2006) - Diversidade de macroalgas marinhas bentônicas dos recifes de Maracajaú, área de preservação ambiental dos recifes de corais, Rio Grande do Norte, Brasil. 68 p. Dissertação de Mestrado, Univ. Federal do Rio Grande do Norte, Natal, RN, Brasil.	Juanes, J. A.; Guinda, X.; Puente, A.; Revilla, J. A. (2008) - Macroalgae, a suitable indicator of the ecological status of coastal rocky communities in the NE Atlantic. Ecological Indicators, 8(4): 351–359.	Santos Geyer, M. D.; Vasconcelos, E. R. T. P. P.; Reis, T. N. V.; Cocentino, A. L. M.; Fujii, M. T. (2017) - Fenologia de Amansia multifida e Vidalia obtusiloba (Ceramiales, Rhodophyta) em recife de uma praia do Nordeste oriental do Brasil. Tropical Oceanography, 45(2):1-15.	Cunha, A. H.; Varela-Álvarez, E.; Paulo, D. S.; Sousa, I.; Serrão, E. A. (2013) - The rediscovery of Caulerpa prolifera in Ria Formosa, Portugal, 60 years after being undetected. Cah Biol Mar, 54:359–364.	Silva, I.B. (2006) - Diversidade de macroalgas marinhas bentônicas dos recifes de Maracajaú, área de preservação ambiental dos recifes de corais, Rio Grande do Norte, Brasil. 68 p. Dissertação de Mestrado, Univ. Federal do Rio Grande do Norte, Natal, RN, Brasil.	Ortega, J. L. G. (2000) - Algas. IN: Espino, G. L.; Pulido, H. S.; Pérez, J. L. C (eds.), Organismos indicadores de la calidad del agua y de la contaminación (bioindicadores), p. 109-193, Playa y Valdés, México.		Vasconcelos, E. R. T. P. P.; Vasconcelos, J. B.; Reis, Thiago N. V.; Cocentino, A. L. M.; Areces, A. J. ; Martins, G. M.; Neto, A. I.; FUJII, M. T. (2018) - Macroalgal responses to coastal urbanization: relative abundance of indicator species. Journal of Applied Phycology, p. 1-11.	Pereira, N. C. (2015) - Processos de colonização e sucessão da comunidade de macroalgas bênticas nos recifes costeiros do litoral paraibano - construindo modelos para recuperação ambiental em ambientes recifais. 52 p. Trabalho de Conclusão de Curso, Universidade Federal da Paraíba, João Pessoa, PB, Brasil.	Silva, I.B. (2006) - Diversidade de macroalgas marinhas bentônicas dos recifes de Maracajaú, área de preservação ambiental dos recifes de corais, Rio Grande do Norte, Brasil. 68 p. Dissertação de Mestrado, Univ. Federal do Rio Grande do Norte, Natal, RN, Brasil.	Pereira, N. C. (2015) - Processos de colonização e sucessão da comunidade de macroalgas bênticas nos recifes costeiros do litoral paraibano - construindo modelos para recuperação ambiental em ambientes recifais. 52 p. Trabalho de Conclusão de Curso, Universidade Federal da Paraíba, João Pessoa, PB, Brasil.	Jamas, M. (2015) - Diversidade de Gelidiales (Rhodophyta) no Brasil, com ênfase na região nordeste, com base em estudos morfológicos e DNA barcodes. Dissertação de Mestrado, Instituto de Botânica, São Paulo, SP, Brasil.	Jamas, M. (2015) - Diversidade de Gelidiales (Rhodophyta) no Brasil, com ênfase na região nordeste, com base em estudos morfológicos e DNA barcodes. Dissertação de Mestrado, Instituto de Botânica, São Paulo, SP, Brasil.	De Casabianca, M. L.; Laugier, T.; Collar, D. (1997) - Impact of sellfish farming eutrophication on benthic macrophyte communities in Thau lagoon, France. Aquaculture International, 5(4): 301-314.	De Casabianca, M. L.; Laugier, T.; Collar, D. (1997) - Impact of sellfish farming eutrophication on benthic macrophyte communities in Thau lagoon, France. Aquaculture International, 5(4): 301-314.	De Casabianca, M. L.; Laugier, T.; Collar, D. (1997) - Impact of sellfish farming eutrophication on benthic macrophyte communities in Thau lagoon, France. Aquaculture International, 5(4): 301-314.	Máximo, L.N. (2015) - Estrutura e dinâmica de populações e comunidades de macroalgas em ambientes recifais da Paraíba. 101 p. Dissertação de Mestrado, Universidade Federal da Paraíba, Rio Tinto, PB, Brasil.	Reis, R.P.; Yoneshigue-Valentin, Y. (1998) - Variação espaço-temporal de populações de Hypnea musciformis (Rhodophyta, Gigartinales) na Baía de Sepetiba e Armação dos Búzios, RJ, Brasil. Acta bot. bras., 12(3): 465-483.	Juanes, J. A.; Guinda, X.; Puente, A.; Revilla, J. A. (2008) - Macroalgae, a suitable indicator of the ecological status of coastal rocky communities in the NE Atlantic. Ecological Indicators, 8(4): 351–359.		Vasconcelos, E.R.T.P.P. (2016) - Macroalgas marinhas bentônicas como ferramenta de avaliação do estado de conservação dos ambientes recifais em Pernambuco. 2016. 127 F. Tese de Doutorado, Universidade Federal de Pernambuco, Recife, PE, Brasil.	Basilio, P.S. (2013) - Abundância e sucessão de Palythoa caribaeorum (Duchassaing e Michelotti, 1860): Um estudo experimental no banco dos Abrolhos, BA. 91 p. Dissertação de Mestrado, Universidade Federal da Paraiba, Rio Tinto, PB, Brasil.			Hoey; A. S.; Bellwood, D. R. (2011) - Suppression of herbivory by macroalgal density. A critical feedback on coral reefs? Ecology Letters, 14:267–273.	Hoey; A. S.; Bellwood, D. R. (2011) - Suppression of herbivory by macroalgal density. A critical feedback on coral reefs? Ecology Letters, 14:267–273.	Koeman, R.P.T. (1985) - The taxonomy of Ulva Linnaeus, 1753, and Enteromorpha Link, 1820. (Chlorophyceae) in the Netherlands. Proefschrift Rijksuniversiteit te Groningen. 201 pp.	Silva, J.F. (2014) - Estratégias adaptativas dos zoantídeos Palythoa caribaeorum e Zoanthus sociatus (Cnidaria, Anthozoa) nos recifes costeiros do litoral de Pernambuco, Brasil. 107 f. Tese de Doutorado, Universidade Federal de Pernambuco, Recife, PE, Brasil.
		Hoey; A. S.; Bellwood, D. R. (2011) - Suppression of herbivory by macroalgal density. A critical feedback on coral reefs? Ecology Letters, 14:267–273.							Martins, C. D. L.; Arantes, N.; Faveri, C.; Batista, M. B.; Oliveira, E. C.; Pagliosa, P. R.; Fonseca, A. L.; Nunes, J. M. C.; Chow, F.; Pereira, S. B.; Horta, P. A. (2012) - The impact of coastal urbanization on the structure of phytobenthic communities in southern Brazil. Mar. Pollut. Bull., 64: 772–778.		Máximo, L.N. (2015) - Estrutura e dinâmica de populações e comunidades de macroalgas em ambientes recifais da Paraíba. 101 p. Dissertação de Mestrado, Universidade Federal da Paraíba, Rio Tinto, PB, Brasil.		Jamas, M;, Iha, C.; Oliveira, M. C.; Guimarães, S. M. P. B.; Fujii, M. T. (2017) - Morphological and molecular studies on Gelidiaceae and Gelidiellaceae (Gelidiales, Rhodophyta) from Brazil with description of the new species Gelidium calidum. Phytotaxa, 314.	Jamas, M;, Iha, C.; Oliveira, M. C.; Guimarães, S. M. P. B.; Fujii, M. T. (2017) - Morphological and molecular studies on Gelidiaceae and Gelidiellaceae (Gelidiales, Rhodophyta) from Brazil with description of the new species Gelidium calidum. Phytotaxa, 314.	Moreira, A. R.; Armenteros, M.; Gómez, M.; Leon, A. R.; Cabrera, R.; Suarez, M. (2006) - Variation of macroalgae biomass in Cienfuegos bay, Cuba. Revista de investigaciones marinas, 27(1): 3-12.	Moreira, A. R.; Armenteros, M.; Gómez, M.; Leon, A. R.; Cabrera, R.; Suarez, M. (2006) - Variation of macroalgae biomass in Cienfuegos bay, Cuba. Revista de investigaciones marinas, 27(1): 3-12.	Moreira, A. R.; Armenteros, M.; Gómez, M.; Leon, A. R.; Cabrera, R.; Suarez, M. (2006) - Variation of macroalgae biomass in Cienfuegos bay, Cuba. Revista de investigaciones marinas, 27(1): 3-12.	Hoey, A.S.; Bellwood, D.R. (2011) - Suppression of herbivory by macroalgal density. A critical feedback on coral reefs? Ecology Letters, 14:267–273.		Máximo, L.N. (2015) - Estrutura e dinâmica de populações e comunidades de macroalgas em ambientes recifais da Paraíba. 101 p. Dissertação de Mestrado, Universidade Federal da Paraíba, Rio Tinto, PB, Brasil.						Burkepile, D. E.; Hay, M. E. (2009) - Nutrient versus herbivore control of macroalgal community development and coral growth on a Caribbean reef. Marine Ecology Progress Series, 389:71–84.	Burkepile, D. E.; Hay, M. E. (2009) - Nutrient versus herbivore control of macroalgal community development and coral growth on a Caribbean reef. Marine Ecology Progress Series, 389:71–84.	Martins, C. D. L.; Arantes, N.; Faveri, C.; Batista, M. B.; Oliveira, E. C.; Pagliosa, P. R.; Fonseca, A. L.; Nunes, J. M. C.; Chow, F.; Pereira, S. B.; Horta, P. A. (2012) - The impact of coastal urbanization on the structure of phytobenthic communities in southern Brazil. Mar. Pollut. Bull., 64: 772–778.	Aires, R.H.A. (2015) - Diversidade do gênero Zoanthus Cuvier, 1800 (Cnidaria, Anthozoa, Zoantharia) em praias de Pernambuco e Alagoas, Brasil. 55 p. Dissertação de Mestrado, Universidade Federal Rural de Pernambuco, Recife, PE, Brasil.
		Burkepile, D. E.; Hay, M. E. (2009) - Nutrient versus herbivore control of macroalgal community development and coral growth on a Caribbean reef. Marine Ecology Progress Series, 389:71–84.																Burkepile, D.E.; Hay, M.E. (2009) - Nutrient versus herbivore control of macroalgal community development and coral growth on a Caribbean reef. Marine Ecology Progress Series, 389:71–84.
